# Supplementary material for: Porcine commensal Escherichia coli: a reservoir for class 1 integrons associated with IS26
Source: Microb Genom. 2017 Dec 8;3(12):e000143. doi: 10.1099/mgen.0.000143 (PMC5761274; doi:10.1099/mgen.0.000143)
Supplement: Supplementary File 1 [file mgen-3-143-s001.xlsx]

## Sheet: S1. Assembly statistics
ENA Accession	Pig Status	File Name	ENA Unique Name	Scaffolds	Genome Size	Longest Scaffold	N50	Raw reads	EC Reads	% reads passing EC	Raw nt	EC nt	% nt passing EC	Raw cov	Median cov	10th percentile cov	bases >= Q40	assembler version
GCA_900195515	Disease	ETEC_286_3	ETEC_286_3	529	5541191	82953	25264	1416284	1386446	97.89	209156293	196520661	93.96	37.75	31	18	5500963	A5-miseq 20150522
GCA_900195585	Disease	ETECM10	ETECM10	145	5345388	270141	90869	2943056	2917898	99.15	546317034	518824218	94.97	102.2	91	64	5343355	A5-miseq 20150522
GCA_900195555	Disease	F1_1A	F1_1A	111	4597280	293232	90715	1754838	1695333	96.61	219354750	202164319	92.16	43.97	44	30	4593962	A5-miseq 20140618
GCA_900195615	Disease	F1_1C	F1_1C	551	4897854	65733	14822	1225526	1212904	98.97	307607026	132865304	43.19	27.13	21	11	4808852	A5-miseq 20140618
GCA_900195565	Disease	F1_1D	F1_1D	95	5101846	305089	110118	1618586	1568433	96.9	202323250	187443645	92.65	36.74	33	22	5094840	A5-miseq 20140618
GCA_900195305	Disease	F1_22A	F1_22A	193	5282485	162961	55348	3016618	2991320	99.16	757171118	336681032	44.47	63.74	48	28	5263929	A5-miseq 20140618
GCA_900195675	Disease	F1_23E	F1_23E	297	5348035	129195	44997	2869184	2837862	98.91	720165184	302493880	42	56.56	45	27	5322003	A5-miseq 20140618
GCA_900195405	Disease	F1_24D	F1_24D	220	5217359	201187	65413	2956072	2928094	99.05	741974072	312022811	42.05	59.8	48	30	5198467	A5-miseq 20140618
GCA_900195505	Disease	F1_25A	F1_25A	573	5546083	133680	34871	2872630	2840269	98.87	721030130	290397543	40.28	52.36	40	22	5431309	A5-miseq 20140618
GCA_900195485	Disease	F1_25C	F1_25C	258	5362367	142543	45827	2953992	2927440	99.1	741451992	322109735	43.44	60.07	49	30	5341141	A5-miseq 20140618
GCA_900195395	Disease	F1_26B	F1_26B	316	5128604	123053	43186	2343472	2315603	98.81	588211472	245207054	41.69	47.81	38	24	5102202	A5-miseq 20140618
GCA_900195755	Disease	F1_27D	F1_27D	601	5332359	64554	17795	3038694	3013220	99.16	762712194	307129053	40.27	57.6	44	22	5266424	A5-miseq 20140618
GCA_900196025	Disease	F1_28D	F1_28D	300	4961802	113879	36083	3744014	3717875	99.3	939747514	437376883	46.54	88.15	77	49	4939353	A5-miseq 20140618
GCA_900195765	Disease	F1_29C	F1_29C	346	4791969	118892	30200	3610642	3585500	99.3	906271142	414655804	45.75	86.53	76	48	4764419	A5-miseq 20140618
GCA_900195345	Disease	F1_30E	F1_30E	266	5546480	270097	112348	2348346	2278649	97.03	293543250	271720530	92.57	48.99	46	30	5493496	A5-miseq 20140618
GCA_900195415	Healthy	F1_365A	F1_365A	329	4896755	129742	32139	3750938	3723913	99.28	941485438	435104730	46.21	88.86	73	45	4870251	A5-miseq 20140618
GCA_900195435	Healthy	F1_365C	F1_365C	324	4898655	135909	35609	3531072	3503031	99.21	886299072	403866190	45.57	82.44	67	44	4874761	A5-miseq 20140618
GCA_900195325	Healthy	F1_366A	F1_366A	403	5930882	652954	292798	1978028	1917386	96.93	247253500	229016484	92.62	38.61	40	13	5760826	A5-miseq 20140618
GCA_900195725	Healthy	F1_367D	F1_367D	617	5399949	102530	23486	4576316	4541873	99.25	1148655316	525684061	45.77	97.35	78	44	5356232	A5-miseq 20140618
GCA_900195545	Healthy	F1_368E	F1_368E	580	5648558	108544	20526	3406128	3376882	99.14	854938128	384483082	44.97	68.07	56	34	5605021	A5-miseq 20140618
GCA_900195365	Disease	F1_3B	F1_3B	248	5417626	214227	64841	1941684	1881506	96.9	242710500	224435975	92.47	41.43	39	23	5390806	A5-miseq 20140618
GCA_900195385	Disease	F1_3D	F1_3D	396	5410186	115265	37754	2232442	2210821	99.03	560342942	252988704	45.15	46.76	37	20	5367198	A5-miseq 20140618
GCA_900195595	Healthy	F1_400D	F1_400D	496	5386400	93125	26002	3223350	3199277	99.25	809060850	376036814	46.48	69.81	60	36	5347126	A5-miseq 20140618
GCA_900195685	Healthy	F1_401A	F1_401A	354	5049874	93637	36772	2963232	2940758	99.24	743771232	331981403	44.63	65.74	52	28	5018689	A5-miseq 20140618
GCA_900195375	Healthy	F1_401B	F1_401B	506	4908105	73175	20569	3009646	2986324	99.23	755421146	323204163	42.78	65.85	50	26	4855788	A5-miseq 20140618
GCA_900195425	Healthy	F1_401E	F1_401E	364	5017082	106000	30986	3894166	3864734	99.24	977435666	430814897	44.08	85.87	69	38	4987361	A5-miseq 20140618
GCA_900195535	Healthy	F1_402A	F1_402A	334	5385358	124971	35637	2888506	2865181	99.19	725015006	315725589	43.55	58.63	47	26	5351023	A5-miseq 20140618
GCA_900195455	Healthy	F1_402C	F1_402C	555	4989509	69346	18793	2736882	2715738	99.23	686957382	289491264	42.14	58.02	43	21	4922997	A5-miseq 20140618
GCA_900195715	Healthy	F1_402D	F1_402D	500	4922230	73710	19653	2904996	2882679	99.23	729153996	303817512	41.67	61.72	50	25	4868347	A5-miseq 20140618
GCA_900195335	Healthy	F1_402E	F1_402E	492	5487472	296350	92664	1941316	1886187	97.16	242664500	225438939	92.9	41.08	41	7	5087732	A5-miseq 20140618
GCA_900195605	Healthy	F1_403B	F1_403B	210	5635094	185499	89201	1816616	1762015	96.99	227077000	210313946	92.62	37.32	35	23	5615677	A5-miseq 20140618
GCA_900195525	Healthy	F1_403D	F1_403D	228	4996611	149136	55925	3207976	3183179	99.23	805201976	380679516	47.28	76.19	62	41	4983024	A5-miseq 20140618
GCA_900195645	Healthy	F1_403E	F1_403E	404	4997715	118976	27911	2948470	2924905	99.2	740065970	347725794	46.99	69.58	56	34	4965598	A5-miseq 20140618
GCA_900195705	Healthy	F1_404A	F1_404A	537	5611896	102865	26957	5157342	5117030	99.22	1294492842	599132730	46.28	106.76	84	52	5580483	A5-miseq 20140618
GCA_900195655	Healthy	F1_404D	F1_404D	781	5810212	104391	31369	3263746	3239474	99.26	819200246	396751682	48.43	68.29	60	27	5647352	A5-miseq 20140618
GCA_900195495	Healthy	F1_405C	F1_405C	294	4899774	166308	37666	4677634	4643538	99.27	1174086134	560459881	47.74	114.38	94	58	4880384	A5-miseq 20140618
GCA_900195575	Healthy	F1_405E	F1_405E	127	4990139	214803	87510	1711944	1664688	97.24	213993000	199197820	93.09	39.92	37	24	4981318	A5-miseq 20140618
GCA_900195355	Healthy	F1_409C	F1_409C	100	5002409	354310	112783	1743448	1693771	97.15	217931000	202193293	92.78	40.42	39	24	4994794	A5-miseq 20140618
GCA_900195625	Healthy	F1_409D	F1_409D	613	5623520	353817	102079	1771028	1720071	97.12	221378500	205753643	92.94	36.59	37	9	5172511	A5-miseq 20140618
GCA_900195465	Healthy	F1_409E	F1_409E	298	5788617	514463	136839	1989402	1930272	97.03	248675250	230512422	92.7	39.82	40	24	5663665	A5-miseq 20140618
GCA_900195665	Disease	F1_4A	F1_4A	786	5094174	57023	11749	1353784	1339839	98.97	339799784	142486183	41.93	27.97	20	10	4919042	A5-miseq 20140618
GCA_900195735	Disease	F1_4D	F1_4D	576	4886013	67934	16950	3965330	3932490	99.17	995297830	420320437	42.23	86.03	67	35	4828322	A5-miseq 20140618
GCA_900195695	Disease	F1_4G	F1_4G	692	5304090	414723	144466	1725278	1673651	97.01	215659750	199945731	92.71	37.7	36	20	4943169	A5-miseq 20140618
GCA_900195635	Disease	F1_5A	F1_5A	307	4799052	126758	39399	3676316	3645684	99.17	922755316	435023683	47.14	90.65	76	48	4752018	A5-miseq 20140618
GCA_900195475	Disease	F1_6B	F1_6B	131	5456980	580339	93019	1739700	1691760	97.24	217462500	201832503	92.81	36.99	34	21	5445217	A5-miseq 20140618
GCA_900195315	Disease	F1_6F	F1_6F	119	5347371	326905	152522	2155258	2092472	97.09	269407250	249943633	92.78	46.74	45	30	5322298	A5-miseq 20140618
GCA_900195445	Disease	F1_7B	F1_7B	29	4760807	902981	392845	2164044	2096251	96.87	270505500	249944892	92.4	52.5	54	37	4757666	A5-miseq 20140618
GCA_900195745	Disease	F1_7F	F1_7F	459	5323273	88440	22834	3010578	2987767	99.24	755655078	327203278	43.3	61.47	50	26	5273075	A5-miseq 20140618
GCA_900195775	Disease	F1_8E	F1_8E	342	5704888	160882	38599	2942680	2918330	99.17	738612680	329077004	44.55	57.68	48	28	5670333	A5-miseq 20140618
GCA_900196245	Healthy	F2_1A	F2_1	200	4719521	296295	58414	2392402	2356118	98.48	299050250	274418598	91.76	58.15	50	29	4691887	A5-miseq 20140618
GCA_900196625	Healthy	F2_1B	F2_2	221	4830360	208734	43230	2501696	2439193	97.5	312712000	289003121	92.42	59.83	62	35	4803356	A5-miseq 20140618
GCA_900196285	Healthy	F2_1C	F2_3	77	5193258	875109	211903	2033294	1979909	97.37	254161750	237437667	93.42	45.72	35	21	5176811	A5-miseq 20140618
GCA_900196235	Healthy	F2_1D	F2_5	595	5341293	142600	48736	2925888	2869839	98.08	365736000	338558276	92.57	63.39	67	19	5080036	A5-miseq 20140618
GCA_900196455	Healthy	F2_2A	F2_6	94	4861666	283424	132927	2130378	2068310	97.09	266297250	246907783	92.72	50.79	53	33	4850757	A5-miseq 20140618
GCA_900196375	Healthy	F2_2B	F2_7	92	4867126	338235	170231	2434650	2342284	96.21	304331250	278471987	91.5	57.21	60	38	4858610	A5-miseq 20140618
GCA_900196545	Healthy	F2_2C	F2_9	136	4863184	525104	74296	3146544	3075805	97.75	393318000	366738437	93.24	75.41	78	52	4849292	A5-miseq 20140618
GCA_900196525	Healthy	F2_2D	F2_10	484	5049637	340386	66716	2603892	2558781	98.27	325486500	306176641	94.07	60.63	59	22	4813975	A5-miseq 20140618
GCA_900196425	Healthy	F2_2E	F2_11	179	4939884	231053	96001	2702760	2581352	95.51	337845000	305290025	90.36	68.39	62	42	4933971	A5-miseq 20150522
GCA_900196395	Healthy	F2_3A	F2_12	177	4864967	324861	112318	2254098	2141441	95	281762250	253196562	89.86	57.92	53	36	4860515	A5-miseq 20150522
GCA_900196355	Healthy	F2_3B	F2_13	95	4863033	432605	149960	3059384	2976636	97.3	382423000	356179211	93.14	73.24	76	46	4851043	A5-miseq 20140618
GCA_900196465	Healthy	F2_3C	F2_14	169	4867900	424968	112002	2079570	1982481	95.33	259946250	234145471	90.07	53.4	50	34	4862832	A5-miseq 20150522
GCA_900196495	Healthy	F2_3D	F2_15	180	4869292	335557	111866	2661424	2542810	95.54	332678000	300441365	90.31	68.32	64	45	4863485	A5-miseq 20150522
GCA_900196535	Healthy	F2_4A	F2_17	101	5008228	418242	94789	2514842	2452811	97.53	314355250	294444028	93.67	58.79	56	37	5005312	A5-miseq 20140618
GCA_900196645	Healthy	F2_4B	F2_18	102	5003792	362087	100102	2550632	2462241	96.53	318829000	294459648	92.36	58.85	54	36	5001070	A5-miseq 20140618
GCA_900196555	Healthy	F2_4C	F2_19	184	4964783	216499	52148	2716394	2642128	97.27	339549250	316397637	93.18	63.73	62	39	4940760	A5-miseq 20140618
GCA_900196605	Healthy	F2_4D	F2_20	1571	5789640	180602	38328	2497144	2413680	96.66	312143000	288157682	92.32	49.77	50	20	5685908	A5-miseq 20140618
GCA_900196345	Healthy	F2_5A	F2_21	87	4835868	753336	158337	2541090	2468518	97.14	317636250	295712236	93.1	61.15	56	38	4833354	A5-miseq 20140618
GCA_900196405	Healthy	F2_5B	F2_22	47	5022799	683439	349322	1892762	1839470	97.18	236595250	219099025	92.6	43.62	44	30	5019387	A5-miseq 20140618
GCA_900196415	Healthy	F2_5C	F2_23	101	5007529	352460	106986	2642036	2551080	96.56	330254500	303955480	92.04	60.7	61	42	5004893	A5-miseq 20140618
GCA_900196505	Healthy	F2_5D	F2_24	118	4718045	340323	98989	2169518	2111689	97.33	271189750	250488491	92.37	53.09	52	36	4716163	A5-miseq 20140618
GCA_900196655	Healthy	F2_5E	F2_25	123	5191825	352826	91000	2191984	2136433	97.47	273998000	256475610	93.6	49.4	48	32	5188457	A5-miseq 20140618
GCA_900196615	Healthy	F2_6A	F2_27	444	4967613	98268	25218	3826246	3754550	98.13	478280750	445400477	93.13	89.66	88	35	4920454	A5-miseq 20140618
GCA_900196435	Healthy	F2_7A	F2_28	53	5194384	634470	323350	2318878	2242917	96.72	289859750	268883412	92.76	51.76	50	33	5191895	A5-miseq 20140618
GCA_900196595	Healthy	F2_7B	F2_29	159	4924745	254344	79884	3540834	3449404	97.42	442604250	412303426	93.15	83.72	84	54	4911855	A5-miseq 20140618
GCA_900196695	Healthy	F2_7C	F2_30	63	4855646	490562	221812	2515138	2439591	97	314392250	287966701	91.59	59.31	60	44	4854187	A5-miseq 20140618
GCA_900196515	Healthy	F2_7D	F2_31	57	5195938	530626	291273	2217824	2158832	97.34	277228000	256203011	92.42	49.31	48	34	5193265	A5-miseq 20140618
GCA_900196665	Healthy	F2_8A	F2_32	129	5178461	346972	83659	2689900	2625796	97.62	336237500	312319305	92.89	60.31	58	40	5172071	A5-miseq 20140618
GCA_900196485	Healthy	F2_8B	F2_33	277	4984153	115730	38606	3770906	3710885	98.41	471363250	440828340	93.52	88.45	92	55	4961455	A5-miseq 20140618
GCA_900196675	Healthy	F2_8C	F2_34	110	4994026	291318	94485	2370458	2292622	96.72	296307250	273560077	92.32	54.78	57	37	4983922	A5-miseq 20140618
GCA_900196705	Healthy	F2_8D	F2_36	89	4837973	486001	201220	2576436	2491319	96.7	322054500	297407282	92.35	61.47	57	39	4831850	A5-miseq 20140618
GCA_900196715	Healthy	F2_9A	F2_37	149	5001591	241753	111280	2664882	2585279	97.01	333110250	309304819	92.85	61.84	61	41	4991806	A5-miseq 20140618
GCA_900196685	Healthy	F2_9B	F2_38	100	5001182	753695	93806	2600248	2516080	96.76	325031000	300580922	92.48	60.1	61	42	4998970	A5-miseq 20140618
GCA_900196475	Healthy	F2_9C	F2_39	124	4996401	394102	112241	2383958	2300970	96.52	297994750	274266442	92.04	54.89	52	36	4991716	A5-miseq 20140618
GCA_900195855	Healthy	F2_10A	F2_40	112	5022331	527488	116532	2202574	2146127	97.44	275321750	254459276	92.42	50.67	51	36	5019027	A5-miseq 20140618
GCA_900195795	Healthy	F2_11A	F2_41	96	4832948	540753	201220	1416162	1376774	97.22	177020250	165240636	93.35	34.19	30	19	4825422	A5-miseq 20140618
GCA_900195785	Healthy	F2_11B	F2_42	122	5239325	509829	91000	2312166	2257654	97.64	289020750	271486185	93.93	51.82	47	31	5235424	A5-miseq 20140618
GCA_900195825	Healthy	F2_11C	F2_43	92	4837748	378671	197946	3096934	3011310	97.24	387116750	358414778	92.59	74.09	68	49	4836151	A5-miseq 20140618
GCA_900195815	Healthy	F2_11D	F2_44	438	5762358	502998	111786	1909632	1848334	96.79	238704000	221228014	92.68	38.39	39	13	5588078	A5-miseq 20140618
GCA_900195805	Healthy	F2_11E	F2_45	122	5095528	260903	102413	2479728	2396865	96.66	309966000	286300691	92.37	56.19	54	37	5084150	A5-miseq 20140618
GCA_900196585	Healthy	F2_12A	F2_46	94	4995060	666897	108718	2419448	2331398	96.36	302431000	277272178	91.68	55.51	54	37	4992339	A5-miseq 20140618
GCA_900196575	Healthy	F2_12B	F2_47	139	5368386	362858	141969	2277492	2197896	96.51	284686500	262563564	92.23	48.91	47	29	5327290	A5-miseq 20140618
GCA_900195905	Healthy	F2_13A	F2_48	100	4841134	530470	167218	2221188	2156920	97.11	277648500	258603250	93.14	53.42	50	33	4835522	A5-miseq 20140618
GCA_900196565	Healthy	F2_13B	F2_49	108	4989116	561741	112710	2523692	2460345	97.49	315461500	294924252	93.49	59.11	58	37	4983609	A5-miseq 20140618
GCA_900196635	Healthy	F2_13C	F2_50	160	5307312	298332	129337	1732478	1665468	96.13	216559750	198194240	91.52	37.34	38	23	5290957	A5-miseq 20140618
GCA_900196005	Healthy	F2_13D	F2_51	148	5304842	308803	128344	2186234	2115339	96.76	273279250	252336947	92.34	47.57	47	30	5293561	A5-miseq 20140618
GCA_900195835	Healthy	F2_13E	F2_52	149	5307799	427216	135147	2309636	2226087	96.38	288704500	265030667	91.8	49.93	50	31	5296232	A5-miseq 20140618
GCA_900196015	Healthy	F2_14A	F2_53	104	5024898	221824	97643	2793870	2715991	97.21	349233750	322879075	92.45	64.26	64	44	5021517	A5-miseq 20140618
GCA_900195865	Healthy	F2_14B	F2_54	61	5211111	702833	377776	2246642	2176341	96.87	280830250	259481343	92.4	49.79	43	28	5206158	A5-miseq 20140618
GCA_900195915	Healthy	F2_14C	F2_55	74	4778719	405631	140207	2084008	2020464	96.95	260501000	238199268	91.44	49.85	51	36	4774520	A5-miseq 20140618
GCA_900195955	Healthy	F2_14D	F2_56	75	5416271	738813	295734	2337344	2282742	97.66	292168000	264929627	90.68	48.91	50	34	5408992	A5-miseq 20140618
GCA_900195845	Healthy	F2_14E	F2_57	53	5044374	1292683	296169	2460140	2395670	97.38	307517500	285202260	92.74	56.54	57	39	5041165	A5-miseq 20140618
GCA_900195945	Healthy	F2_15A	F2_58	129	5075702	300956	121551	2817712	2755602	97.8	352214000	329458768	93.54	64.91	61	39	5059677	A5-miseq 20140618
GCA_900195965	Healthy	F2_15B	F2_59	250	5072734	299982	135761	2309460	2208688	95.64	288682500	261977010	90.75	56.91	46	30	5060373	A5-miseq 20150522
GCA_900195975	Healthy	F2_15C	F2_60	146	5618522	717395	137849	1898886	1835331	96.65	237360750	219439635	92.45	39.06	36	22	5606541	A5-miseq 20140618
GCA_900195895	Healthy	F2_15D	F2_61	126	5306574	213681	100385	2257700	2183450	96.71	282212500	260897145	92.45	49.16	36	23	5296749	A5-miseq 20140618
GCA_900195885	Healthy	F2_15E	F2_62	131	5619370	607485	142975	2299692	2213989	96.27	287461500	263174019	91.55	46.83	46	30	5612004	A5-miseq 20140618
GCA_900195875	Healthy	F2_15F	F2_63	93	5330440	775249	134029	2289660	2215851	96.78	286207500	264916026	92.56	49.7	47	30	5320414	A5-miseq 20140618
GCA_900195925	Healthy	F2_15G	F2_64	297	4966321	126317	41900	3307992	3239904	97.94	413499000	388837559	94.04	78.29	80	43	4935386	A5-miseq 20140618
GCA_900195935	Healthy	F2_15H	F2_65	124	4975837	288135	80398	2520956	2466098	97.82	315119500	296469399	94.08	59.58	60	40	4963498	A5-miseq 20140618
GCA_900195995	Healthy	F2_15I	F2_66	173	5026678	459031	67351	1892700	1832420	96.82	236587500	219304134	92.69	43.63	44	27	5001169	A5-miseq 20140618
GCA_900196215	Healthy	F2_15J	F2_67	125	5614803	442951	138609	2541508	2467283	97.08	317688500	295221319	92.93	52.58	51	33	5609595	A5-miseq 20140618
GCA_900196065	Healthy	F2_15K	F2_68	138	5641860	357775	137315	2499262	2422826	96.94	312407750	289757786	92.75	51.36	48	31	5634177	A5-miseq 20140618
GCA_900196035	Healthy	F2_16A	F2_69	88	5150293	669692	154093	2811298	2732966	97.21	351412250	327376101	93.16	63.56	62	42	5147629	A5-miseq 20140618
GCA_900195985	Healthy	F2_16B	F2_70	85	5148061	669784	213501	1704186	1658093	97.3	213023250	198634106	93.25	38.58	36	23	5142301	A5-miseq 20140618
GCA_900196045	Healthy	F2_16C	F2_71	92	5147978	421467	156133	2176144	2103844	96.68	272018000	251314944	92.39	48.82	47	31	5144557	A5-miseq 20140618
GCA_900196085	Healthy	F2_16D	F2_72	85	4831978	336809	89562	2680546	2605228	97.19	335068250	312069930	93.14	64.58	63	43	4830497	A5-miseq 20140618
GCA_900196185	Healthy	F2_16E	F2_73	505	5004026	81496	24159	2979224	2936587	98.57	372403000	343008102	92.11	68.55	63	30	4961689	A5-miseq 20140618
GCA_900196095	Healthy	F2_16F	F2_74	84	4842034	439579	173260	2265588	2210317	97.56	283198500	265615723	93.79	54.86	52	35	4838725	A5-miseq 20140618
GCA_900196075	Healthy	F2_17A	F2_75	85	4802435	601629	123232	2250078	2183582	97.04	281259750	260507823	92.62	54.24	52	36	4800458	A5-miseq 20140618
GCA_900196055	Healthy	F2_17B	F2_76	219	5220563	182032	66418	2472044	2396257	96.93	309005500	286858444	92.83	54.95	56	35	5197765	A5-miseq 20140618
GCA_900196155	Healthy	F2_17C	F2_77	95	4874788	572959	166316	2778552	2697598	97.09	347319000	322737421	92.92	66.21	63	42	4871590	A5-miseq 20140618
GCA_900196165	Healthy	F2_17D	F2_78	165	5295769	208167	85419	3172290	3077556	97.01	396536250	367004945	92.55	69.3	71	49	5289777	A5-miseq 20140618
GCA_900196125	Healthy	F2_18A	F2_79	95	4874436	471968	167218	2661520	2588080	97.24	332690000	309130275	92.92	63.42	63	43	4872416	A5-miseq 20140618
GCA_900196135	Healthy	F2_18B	F2_80	194	5374280	270494	85419	2800022	2730993	97.53	350002750	324072484	92.59	60.3	60	41	5366075	A5-miseq 20140618
GCA_900196115	Healthy	F2_18C	F2_81	99	5349678	381811	137590	2782296	2719394	97.74	347787000	326432378	93.86	61.02	59	40	5346516	A5-miseq 20140618
GCA_900196195	Healthy	F2_18D	F2_82	106	5409087	393098	152437	1985282	1922880	96.86	248160250	229312679	92.41	42.39	43	29	5402224	A5-miseq 20140618
GCA_900196175	Healthy	F2_18E	F2_83	227	5742015	369606	102276	2828896	2744435	97.01	353612000	327861070	92.72	57.1	52	33	5724410	A5-miseq 20140618
GCA_900196205	Healthy	F2_18F	F2_84	108	5408652	495400	137604	1751484	1694109	96.72	218935500	202486823	92.49	37.44	36	24	5400106	A5-miseq 20140618
GCA_900196145	Healthy	F2_19A	F2_85	76	5196755	794541	284968	3120112	3031280	97.15	390014000	362862606	93.04	69.82	67	45	5192675	A5-miseq 20140618
GCA_900196105	Healthy	F2_19B	F2_86	94	4876186	471881	167218	3080246	2988124	97.01	385030750	357170823	92.76	73.25	70	48	4874650	A5-miseq 20140618
GCA_900196225	Healthy	F2_19C	F2_87	93	4874887	460725	167218	2651950	2563756	96.67	331493750	306017930	92.31	62.77	62	42	4871736	A5-miseq 20140618
GCA_900196295	Healthy	F2_19D	F2_88	90	5198143	607458	283862	3007872	2926683	97.3	375984000	350228359	93.15	67.38	63	44	5195053	A5-miseq 20140618
GCA_900196255	Healthy	F2_19E	F2_89	156	4881924	455705	150600	2906966	2794830	96.14	363370750	331313531	91.18	74.43	66	46	4876829	A5-miseq 20150522
GCA_900196275	Healthy	F2_20A	F2_90	200	5251489	290259	101237	2110854	2030461	96.19	263856750	241011566	91.34	50.24	47	28	5241290	A5-miseq 20150522
GCA_900196265	Healthy	F2_20B	F2_91	169	5190773	298026	78184	2684864	2596598	96.71	335608000	309450144	92.21	59.62	53	36	5184755	A5-miseq 20140618
GCA_900196305	Healthy	F2_20C	F2_92	38	4691961	650370	291590	2056126	1986960	96.64	257015750	237753495	92.51	50.67	51	34	4690197	A5-miseq 20140618
GCA_900196315	Healthy	F2_20D	F2_93	163	4900019	405715	104652	3023462	2889949	95.58	377932750	342379936	90.59	77.13	68	46	4897556	A5-miseq 20150522
GCA_900196325	Healthy	F2_20E	F2_94	112	4783417	479869	105935	2588640	2504435	96.75	323580000	298644888	92.29	62.43	48	31	4777298	A5-miseq 20140618
GCA_900196335	Healthy	F2_20F	F2_95	98	4767921	518394	236222	3051642	2933887	96.14	381455250	348109713	91.26	80	74	52	4765670	A5-miseq 20150522
GCA_900196445	Healthy	F2_20G	F2_96	182	5191319	248333	82319	2958942	2871633	97.05	369867750	344395592	93.11	66.34	60	40	5185046	A5-miseq 20140618
GCA_900199255	Healthy	F2_20H	F2_97	332	5196969	201876	76484	2368638	2266736	95.7	296079750	268617769	90.72	56.97	47	30	5186288	A5-miseq 20150522
GCA_900196365	Healthy	F2_21A	F2_98	194	5249942	290336	101237	1689132	1614148	95.56	211141500	191679401	90.78	40.22	37	23	5236691	A5-miseq 20150522
GCA_900196385	Healthy	F2_21B	F2_99	92	4940480	628951	242205	3552314	3406463	95.89	444039250	402155572	90.57	89.88	80	57	4938447	A5-miseq 20150522
	Strains sequenced but not described in this study

## Sheet: S2. Phenotypes
Pig Status	Isolate	ENA Unique Name	SF - Sulphafurazole	TE - Tetracycline	S - Streptomycin	FOX - Cefoxitin	AMP - Ampicillin	IPM - Imipenem	C - Chloramphenicol	CIP - Ciprofloxacin	NA - Naladixic Acid	AZM - Azithromycin	K - Kanamycin	CN - Gentamicin	W - Trimethoprim	Neomycin	Count	MDR
Disease	F1_1A	F1_1A	R	R	ND	S	R	S	S	S	S	S	ND	S	R	S	4	1
Disease	F1_1C	F1_1C	S	R	ND	S	R	S	S	S	S	S	ND	S	R	S	3	1
Disease	F1_23E	F1_23E	R	R	ND	S	S	S	S	S	S	S	ND	S	S	S	2	0
Disease	F1_25A	F1_25A	R	R	ND	S	S	S	S	S	S	S	ND	S	S	S	2	0
Disease	F1_25C	F1_25C	R	R	ND	S	S	S	S	S	S	S	ND	S	S	S	2	0
Disease	F1_27D	F1_27D	R	R	ND	S	S	S	S	S	S	S	ND	S	S	S	2	0
Disease	F1_28D	F1_28D	R	R	ND	S	S	S	S	S	S	S	ND	S	R	S	3	1
Disease	F1_30E	F1_30E	R	R	ND	S	S	S	R	S	S	S	ND	S	R	S	4	1
Healthy	F1_365A	F1_365A	R	R	ND	S	S	S	S	S	S	S	ND	S	S	S	2	0
Healthy	F1_366A	F1_366A	R	R	ND	S	S	S	R	S	S	S	ND	S	R	S	4	1
Disease	F1_3B	F1_3B	R	R	ND	S	R	S	S	S	S	S	ND	S	S	R	4	1
Healthy	F1_400D	F1_400D	R	R	ND	S	R	S	S	S	S	S	ND	S	S	R	4	1
Healthy	F1_401A	F1_401A	R	R	ND	S	R	S	R	S	S	S	ND	S	R	R	6	1
Healthy	F1_401B	F1_401B	R	S	ND	S	R	S	R	S	S	S	ND	S	S	R	4	1
Healthy	F1_402A	F1_402A	R	R	ND	S	R	S	R	S	R	R	ND	S	R	R	8	1
Healthy	F1_402C	F1_402C	R	R	ND	S	R	S	R	S	S	S	ND	S	R	R	6	1
Healthy	F1_402D	F1_402D	R	R	ND	S	R	S	R	S	S	S	ND	S	S	R	5	1
Healthy	F1_402E	F1_402E	S	S	ND	S	R	S	S	S	S	S	ND	S	R	R	3	1
Healthy	F1_403B	F1_403B	R	R	ND	S	R	S	R	S	S	S	ND	S	R	R	6	1
Healthy	F1_403D	F1_403D	R	R	ND	S	R	S	R	S	S	S	ND	S	R	R	6	1
Healthy	F1_404A	F1_404A	R	R	ND	S	S	S	R	S	S	S	ND	S	S	R	4	1
Healthy	F1_404D	F1_404D	R	R	ND	S	R	S	R	S	S	S	ND	S	R	R	6	1
Healthy	F1_405C	F1_405C	R	R	ND	S	R	S	R	S	S	S	ND	S	S	R	5	1
Healthy	F1_405E	F1_405E	S	R	ND	S	R	S	S	S	S	S	ND	S	S	R	3	1
Healthy	F1_409C	F1_409C	S	R	ND	S	R	S	S	S	S	S	ND	S	R	R	4	1
Healthy	F1_409D	F1_409D	S	S	ND	S	R	S	S	S	S	S	ND	S	S	R	2	0
Healthy	F1_409E	F1_409E	R	R	ND	S	S	S	R	S	S	S	ND	S	R	S	4	1
Disease	F1_4A	F1_4A	R	S	ND	S	R	S	S	S	S	S	ND	S	S	S	2	0
Disease	F1_4D	F1_4D	R	R	ND	S	R	S	R	S	S	S	ND	S	R	R	6	1
Disease	F1_4G	F1_4G	R	R	ND	S	R	S	R	S	S	S	ND	S	R	R	6	1
Disease	F1_5A	F1_5A	R	R	ND	S	R	S	R	S	S	S	ND	S	S	S	4	1
Disease	F1_6B	F1_6B	R	R	ND	S	S	S	R	S	S	S	ND	S	R	R	5	1
Disease	F1_6F	F1_6F	R	S	ND	S	S	S	S	S	S	S	ND	S	R	S	2	0
Disease	F1_7F	F1_7F	R	R	ND	S	S	S	R	S	S	S	ND	S	R	R	5	1
Disease	F1_8E	F1_8E	R	R	ND	S	R	S	S	S	S	S	ND	S	R	S	4	1
Healthy	F2_1A	F2_1	R	R	R	S	R	S	R	S	S	S	R	S	R	R	8	1
Healthy	F2_1C	F2_3	R	R	R	S	R	S	R	S	S	S	R	S	R	R	8	1
Healthy	F2_1D	F2_5	R	R	R	S	R	S	R	S	R	S	R	S	R	R	9	1
Healthy	F2_2A	F2_6	R	R	R	S	R	S	S	S	S	S	R	S	R	R	7	1
Healthy	F2_2D	F2_10	R	R	R	S	R	S	R	S	S	S	R	S	R	R	8	1
Healthy	F2_2E	F2_11	R	R	R	S	R	S	R	S	S	S	R	S	R	R	8	1
Healthy	F2_3A	F2_12	R	R	R	S	R	S	S	S	S	S	R	S	R	R	7	1
Healthy	F2_3C	F2_14	R	R	R	S	R	S	R	S	S	S	S	S	R	S	6	1
Healthy	F2_4A	F2_17	R	R	R	S	R	S	S	S	S	S	R	S	R	R	7	1
Healthy	F2_4C	F2_19	R	R	R	S	R	S	S	S	S	S	R	S	R	R	7	1
Healthy	F2_4D	F2_20	R	R	R	S	R	S	R	S	S	R	R	S	R	R	9	1
Healthy	F2_5A	F2_21	R	R	R	S	R	S	S	S	S	S	R	S	R	R	7	1
Healthy	F2_5B	F2_22	R	R	R	S	R	S	R	ND	S	S	R	S	R	S	7	1
Healthy	F2_5C	F2_23	R	R	R	S	R	S	S	S	S	R	R	S	R	R	8	1
Healthy	F2_5D	F2_24	R	R	R	S	R	S	R	S	S	S	R	S	R	R	8	1
Healthy	F2_6A	F2_27	R	R	R	S	R	S	S	S	S	S	R	S	R	R	7	1
Healthy	F2_7A	F2_28	R	R	R	S	R	S	R	S	R	S	R	S	R	R	9	1
Healthy	F2_7B	F2_29	R	R	R	S	R	S	R	S	R	R	R	S	R	R	10	1
Healthy	F2_7C	F2_30	R	R	R	S	R	S	S	S	S	R	R	S	R	R	8	1
Healthy	F2_8A	F2_32	R	R	R	S	R	S	R	S	R	R	R	S	R	R	10	1
Healthy	F2_8B	F2_33	R	R	R	S	R	S	R	S	S	S	R	S	R	R	8	1
Healthy	F2_8C	F2_34	R	R	R	S	R	S	R	S	S	S	R	S	R	R	8	1
Healthy	F2_8D	F2_36	R	R	R	S	R	S	S	S	S	S	R	S	R	R	7	1
Healthy	F2_9A	F2_37	R	R	R	S	R	S	S	S	S	S	R	R	R	R	8	1
Healthy	F2_9B	F2_38	R	R	R	S	R	S	R	S	S	S	R	S	R	R	8	1
Healthy	F2_10A	F2_40	R	R	R	S	R	S	R	S	R	S	R	S	R	R	9	1
Healthy	F2_11A	F2_41	R	R	R	S	R	S	S	S	S	S	R	S	R	R	7	1
Healthy	F2_11B	F2_42	R	R	R	S	R	S	R	S	R	S	R	S	R	R	9	1
Healthy	F2_11C	F2_43	R	R	R	S	R	S	S	S	S	S	R	S	R	R	7	1
Healthy	F2_11D	F2_44	R	R	R	S	R	S	R	S	S	R	R	S	R	R	9	1
Healthy	F2_11E	F2_45	R	R	R	S	R	S	R	S	R	S	R	S	R	R	9	1
Healthy	F2_12A	F2_46	R	R	R	S	R	S	R	S	S	S	R	S	R	R	8	1
Healthy	F2_12B	F2_47	R	R	R	S	R	S	R	S	S	S	R	S	R	R	8	1
Healthy	F2_13A	F2_48	R	R	R	S	R	S	S	S	S	S	R	S	R	R	7	1
Healthy	F2_13B	F2_49	R	R	R	S	R	S	S	S	S	S	R	S	R	R	7	1
Healthy	F2_13C	F2_50	R	R	R	S	R	S	R	S	S	R	R	S	R	R	9	1
Healthy	F2_14A	F2_53	R	R	R	S	R	S	S	S	S	S	R	S	R	R	7	1
Healthy	F2_14B	F2_54	R	R	R	S	R	S	R	S	R	S	R	S	R	R	9	1
Healthy	F2_14C	F2_55	R	R	R	S	R	S	S	S	S	S	R	S	R	R	7	1
Healthy	F2_14D	F2_56	R	R	R	S	R	S	R	S	S	S	R	S	R	R	8	1
Healthy	F2_14E	F2_57	R	R	R	S	R	S	S	S	S	S	S	S	R	S	5	1
Healthy	F2_15A	F2_58	R	R	R	S	R	S	R	S	R	S	R	S	R	R	9	1
Healthy	F2_15B	F2_59	R	R	R	S	R	S	R	S	R	S	R	S	R	R	9	1
Healthy	F2_15C	F2_60	R	R	R	S	R	S	R	S	S	S	R	S	R	R	8	1
Healthy	F2_15D	F2_61	R	R	R	S	R	S	R	S	R	S	R	S	R	R	9	1
Healthy	F2_15F	F2_63	R	R	R	S	R	S	R	S	R	S	R	S	R	R	9	1
Healthy	F2_15G	F2_64	R	R	R	S	R	S	R	S	S	S	R	S	R	R	8	1
Healthy	F2_15I	F2_66	R	R	R	S	R	S	R	S	R	S	R	S	R	R	9	1
Healthy	F2_16A	F2_69	R	R	R	S	R	S	R	S	S	R	R	S	R	R	9	1
Healthy	F2_16D	F2_72	R	R	R	S	R	S	S	S	S	S	R	S	R	R	7	1
Healthy	F2_16E	F2_73	R	R	R	S	R	S	R	S	R	R	R	S	R	R	10	1
Healthy	F2_16F	F2_74	R	R	R	S	R	S	R	S	S	S	R	S	R	R	8	1
Healthy	F2_17A	F2_75	R	R	R	S	R	S	R	S	R	S	R	S	R	R	9	1
Healthy	F2_17C	F2_77	R	R	R	S	R	S	R	S	R	S	R	S	R	R	9	1
Healthy	F2_18A	F2_79	R	R	R	S	R	S	R	S	R	S	R	S	R	R	9	1
Healthy	F2_18B	F2_80	R	R	R	S	S	S	R	S	S	S	R	S	R	R	7	1
Healthy	F2_18C	F2_81	R	R	R	S	S	S	R	S	S	S	R	S	R	R	7	1
Healthy	F2_18E	F2_83	R	R	R	S	R	S	R	S	S	S	R	S	R	R	8	1
Healthy	F2_19A	F2_85	R	R	R	S	R	S	S	S	S	S	R	S	R	R	7	1
Healthy	F2_19B	F2_86	R	R	R	S	R	S	R	S	R	S	R	S	R	R	9	1
Healthy	F2_19C	F2_87	R	R	R	S	R	S	R	S	R	S	R	S	R	R	9	1
Healthy	F2_19E	F2_89	R	R	R	S	R	S	R	S	R	S	R	S	R	R	9	1
Healthy	F2_20A	F2_90	S	R	S	S	R	S	S	S	S	S	R	R	R	R	6	1
Healthy	F2_20B	F2_91	R	R	R	S	S	S	R	S	S	R	R	S	S	S	6	1
Healthy	F2_20D	F2_93	R	R	R	S	S	S	R	S	S	S	S	S	R	S	5	1
Healthy	F2_20E	F2_94	R	R	R	S	S	S	S	S	S	S	R	R	R	S	6	1
Healthy	F2_20F	F2_95	R	R	R	S	S	S	R	S	S	S	R	S	R	R	7	1
Healthy	F2_21A	F2_98	S	R	R	S	R	S	S	S	S	S	R	R	R	R	7	1
																	Total MDR	95
Disease	ETEC286/3		S	S	ND	R	R	S	S	S	S	R	ND	R	S	ND	4	1
Disease	M/10		R	R	ND	S	S	S	S	S	S	S	ND	S	S	ND	2	0
			ND = not determined

## Sheet: S3. Resistance Gene Results
Pig Status	Source	Farm	Isolate	ENA Unique Name	Phylogroup	Sequence Type	Serotype	Integron Type	intI1	blaTEM	catA1	dfrA5	dfrA12	dfrA16	dfrA17	aadA1	aadA2	aadA5	aphA1	cmlA	tetA	tetB	strA	strB	sul1	sul2	sul3	aph(4)-1a	oqxAB	mphA	cusA	merA	terA	Total AMR	IS26	tnp440	estX_psp	dfrA5-24bp-IS26	mefB260	mefB111
Disease	Pig	F1	F1_1A	F1_1A	A	871	NT:H5	d	1	1	0	1	0	0	0	0	0	0	0	0	1	0	1	1	1	0	0	0	0	0	1	1	0	6	1	0	0	1	0	0
Disease	Pig	F1	F1_1C	F1_1C	B1	23	NT:H40	d	1	1	0	1	0	0	0	0	0	0	0	0	1	0	1	1	0	0	0	0	0	0	1	0	0	5	1	0	0	1	0	0
Disease	Pig	F1	F1_23E	F1_23E	B1	641	O98:H10	c	1	0	0	0	1	0	0	0	1	0	0	0	1	1	1	1	1	0	0	0	0	0	1	0	1	7	1	0	0	0	0	0
Disease	Pig	F1	F1_25A	F1_25A	B1	641	O98:H10	c	1	1	0	0	1	0	0	0	1	0	0	0	1	1	1	1	1	0	0	0	0	0	1	0	1	8	1	0	0	0	0	0
Disease	Pig	F1	F1_25C	F1_25C	B1	641	O98:H10	c	1	0	0	0	1	0	0	0	1	0	0	0	1	1	1	1	1	0	0	0	0	0	1	0	1	7	1	0	0	0	0	0
Disease	Pig	F1	F1_27D	F1_27D	B1	641	NT:H10	c	1	0	0	0	1	0	0	0	1	0	0	0	1	1	1	1	1	0	0	0	0	0	1	0	1	7	1	0	0	0	0	0
Disease	Pig	F1	F1_28D	F1_28D	A	10	NT:H40	u	1	0	0	0	0	0	0	0	0	0	0	0	1	0	0	0	1	0	0	0	0	0	1	1	0	2	1	0	0	0	0	0
Disease	Pig	F1	F1_30E	F1_30E	A	301	O157:H2	i	1	0	0	0	1	0	0	1	1	0	0	1	1	0	1	1	1	0	1	0	0	0	1	0	1	9	1	1	1	0	0	1
Healthy	Pig	F1	F1_365A	F1_365A	A	398	O35:H10	a	1	0	0	0	0	0	0	1	0	0	0	0	1	0	0	0	1	0	0	0	0	0	1	1	0	3	0	0	0	0	0	0
Healthy	Pig	F1	F1_366A	F1_366A	B1	1081	O136/O8:H40/H9	i	1	1	1	0	1	0	0	1	1	0	1	1	1	1	1	1	1	1	1	0	1	0	1	1	1	15	1	1	1	0	0	1
Disease	Pig	F1	F1_3B	F1_3B	A	761	O180:H10	u	1	1	0	1	0	0	0	1	0	0	0	0	1	0	0	0	1	0	0	0	0	0	1	0	1	5	1	0	0	0	0	0
Healthy	Pig	F1	F1_400D	F1_400D	B1	641	NT:H10	c	1	1	0	0	1	0	0	0	1	0	1	0	1	1	1	1	1	0	0	0	0	0	1	0	1	9	1	0	0	0	0	0
Healthy	Pig	F1	F1_401A	F1_401A	A	10	NT:H32	d,g	1	1	0	1	1	0	0	1	1	0	1	1	1	0	1	1	0	0	1	0	0	0	1	1	0	11	1	1	0	1	1	0
Healthy	Pig	F1	F1_401B	F1_401B	B2	NT	NT:H19	h	1	1	0	0	0	0	0	1	1	0	1	1	0	0	0	0	0	0	1	0	0	0	1	0	0	6	1	1	1	0	1	0
Healthy	Pig	F1	F1_402A	F1_402A	A	10	O18ab:H32	i	1	1	0	0	1	0	0	1	1	0	1	1	1	0	0	0	1	0	1	0	1	0	1	0	0	10	1	1	1	0	0	1
Healthy	Pig	F1	F1_402C	F1_402C	A	34	O128ac:H30	g	1	1	0	0	1	0	0	1	1	0	1	1	0	1	1	1	0	0	1	0	0	0	1	1	0	10	1	1	0	0	1	0
Healthy	Pig	F1	F1_402D	F1_402D	A	1437	O177:H26	u	1	1	0	0	0	0	0	1	1	0	1	1	0	1	0	0	0	0	1	0	0	0	1	0	0	7	1	1	1	0	0	0
Healthy	Pig	F1	F1_402E	F1_402E	A	1437	O184/O70:H26	d	1	1	0	1	1	0	0	0	0	0	1	0	0	0	1	1	0	1	0	1	0	0	1	1	0	8	1	1	0	1	0	0
Healthy	Pig	F1	F1_403B	F1_403B	B1	4630	O123:H11	h	1	0	0	0	0	0	0	1	1	0	1	1	1	0	0	0	0	0	1	0	0	0	1	1	1	6	1	1	1	0	1	0
Healthy	Pig	F1	F1_403D	F1_403D	A	10	NT:H32	d,g	1	1	0	1	1	0	0	1	1	0	1	1	1	0	1	1	0	0	1	0	0	0	1	1	0	11	1	1	0	1	1	0
Healthy	Pig	F1	F1_404A	F1_404A	B1	4630	NT:H11	h	1	0	0	0	0	0	0	1	1	0	1	1	1	0	0	0	0	0	1	0	0	0	1	1	1	6	1	1	1	0	1	0
Healthy	Pig	F1	F1_404D	F1_404D	B1	NT	O98:H10	c	1	1	0	0	1	0	0	0	1	0	1	1	1	1	1	1	1	0	1	0	0	0	1	0	1	11	1	1	0	0	0	0
Healthy	Pig	F1	F1_405C	F1_405C	A	1178	O130:H26	h	1	1	0	0	0	0	0	1	1	0	1	1	0	1	0	0	0	0	1	0	0	0	1	0	0	7	1	1	1	0	1	0
Healthy	Pig	F1	F1_405E	F1_405E	A	3274	O131:H4	u	1	1	0	1	0	0	0	1	0	0	1	1	1	1	1	1	0	0	0	0	0	0	1	1	0	9	1	1	0	0	0	0
Healthy	Pig	F1	F1_409C	F1_409C	A	218	O159:H12	d	1	1	0	0	0	0	0	0	0	0	1	0	0	1	0	0	0	0	0	0	0	0	1	0	0	3	1	0	0	1	0	0
Healthy	Pig	F1	F1_409D	F1_409D	A	218	O159:H12	d	1	1	0	1	0	0	0	0	0	0	1	0	0	1	0	0	0	0	0	0	0	0	1	0	0	4	0	0	0	1	0	0
Healthy	Pig	F1	F1_409E	F1_409E	B2	302	O182:H9	i	1	0	0	0	1	0	0	1	1	0	0	1	1	0	1	1	1	0	0	0	0	0	1	1	1	8	1	1	1	0	0	1
Disease	Pig	F1	F1_4A	F1_4A	A	NT	O74:H9	u	1	1	0	0	0	0	0	1	1	0	0	0	0	0	0	0	1	0	0	0	0	0	1	1	0	4	1	0	0	0	0	0
Disease	Pig	F1	F1_4D	F1_4D	B1	767	O8:H9	u	1	1	1	0	0	0	0	0	0	0	1	0	0	1	1	1	0	1	0	0	0	0	1	1	0	7	1	0	0	0	0	0
Disease	Pig	F1	F1_4G	F1_4G	B1	767	O8:H9	u	1	1	1	0	0	0	0	0	0	0	1	0	0	1	1	1	0	1	0	0	0	0	1	1	0	7	1	0	0	0	0	0
Disease	Pig	F1	F1_5A	F1_5A	A	30	O9:H10	h	1	1	0	0	0	0	0	1	1	0	0	1	1	1	0	1	1	0	1	0	0	0	1	0	0	9	1	1	1	0	1	0
Disease	Pig	F1	F1_6B	F1_6B	D	1*	O139:H1	g	1	0	0	0	1	0	0	1	1	0	1	1	1	0	0	0	0	0	1	0	1	0	1	1	1	8	1	1	0	0	1	0
Disease	Pig	F1	F1_6F	F1_6F	A	93	O7:H4	u	1	0	0	0	0	0	0	0	0	0	0	0	0	0	0	0	1	0	0	0	0	0	1	1	1	1	1	0	0	0	0	0
Disease	Pig	F1	F1_7F	F1_7F	D	3933	NT:H15	i	1	0	0	0	1	0	0	1	1	0	0	1	1	0	1	1	1	0	1	0	1	0	1	0	1	10	1	1	1	0	0	1
Disease	Pig	F1	F1_8E	F1_8E	B2	302	O182:H9	u	1	1	0	0	1	0	0	1	1	0	0	0	1	0	1	1	1	0	0	0	0	0	1	1	1	8	1	0	0	0	0	0
Healthy	Pig	F2	F2_1A	F2_1	A	48	O88:H30	g	1	1	0	0	1	0	0	1	1	0	1	1	1	0	0	0	0	0	1	0	0	0	1	0	0	8	1	1	0	0	1	0
Healthy	Pig	F2	F2_1C	F2_3	A	1139*	O8:H9	d,i	1	1	0	1	1	0	0	1	1	0	1	1	1	0	1	1	1	1	1	0	0	0	1	1	1	13	1	1	1	1	0	1
Healthy	Pig	F2	F2_1D	F2_5	A	206	NT:H38	d,i	1	1	0	1	1	0	0	1	1	0	1	1	1	0	1	1	1	1	1	0	1	0	1	1	1	14	1	1	1	1	0	1
Healthy	Pig	F2	F2_2A	F2_6	A	542	O138:H20	b	1	1	0	1	0	0	0	0	0	0	1	0	0	1	1	1	1	1	0	0	0	0	1	1	1	8	1	1	0	0	0	0
Healthy	Pig	F2	F2_2D	F2_10	A	48	O88:H30	g	1	1	0	0	1	0	0	1	1	0	1	1	1	0	1	0	0	0	1	0	0	0	1	1	0	9	1	1	0	0	1	0
Healthy	Pig	F2	F2_2E	F2_11	A	10	O1:H27	e	1	1	0	1	1	0	0	1	1	0	1	1	0	1	1	1	0	1	1	0	0	0	1	1	0	12	1	1	0	0	0	0
Healthy	Pig	F2	F2_3A	F2_12	A	542	O138:H20	b	1	1	0	1	0	0	0	0	0	0	1	0	0	1	1	1	1	1	0	0	0	0	1	1	0	8	1	0	0	0	0	0
Healthy	Pig	F2	F2_3C	F2_14	B1	453	O23:H16	g	1	1	0	0	1	0	0	1	1	0	0	1	1	0	0	0	0	0	1	0	0	0	1	1	0	7	1	1	0	0	1	0
Healthy	Pig	F2	F2_4A	F2_17	A	218	O26:H12	b	1	1	0	1	0	0	0	0	0	0	1	0	1	0	1	1	1	1	0	0	0	0	1	1	0	8	1	0	0	0	0	0
Healthy	Pig	F2	F2_4C	F2_19	A	10	O1:H27	f	1	1	0	1	0	0	0	1	1	0	1	0	0	1	1	1	0	1	0	0	0	0	1	1	0	9	1	0	0	0	0	0
Healthy	Pig	F2	F2_4D	F2_20	A	NT	NT:H19	d	1	1	0	1	1	0	0	1	1	0	1	1	1	1	1	1	0	1	1	0	0	0	1	1	0	13	1	1	0	1	0	0
Healthy	Pig	F2	F2_5A	F2_21	A	361	O9:H30	d	1	1	0	1	0	0	0	0	0	0	1	0	0	1	1	1	0	1	0	0	0	0	1	1	0	7	1	0	0	1	0	0
Healthy	Pig	F2	F2_5B	F2_22	B1	101	O11:H21	g	1	1	0	0	1	0	0	1	1	0	0	1	1	0	0	0	0	0	1	0	0	0	1	1	0	7	1	1	0	0	1	0
Healthy	Pig	F2	F2_5C	F2_23	A	218	O26:H12	b	1	1	0	1	0	0	0	0	0	0	1	0	1	0	1	1	1	1	0	0	0	0	1	1	0	8	1	0	0	0	0	0
Healthy	Pig	F2	F2_5D	F2_24	A	48	O88:H30	g	1	1	0	0	1	0	0	1	1	0	1	1	1	0	0	0	0	0	1	0	0	0	1	0	0	8	1	1	0	0	1	0
Healthy	Pig	F2	F2_6A	F2_27	A	10	O18ab:H32	d	1	1	0	1	0	0	0	0	0	0	1	0	0	1	1	1	0	1	0	0	0	0	1	1	0	7	1	0	0	1	0	0
Healthy	Pig	F2	F2_7A	F2_28	D	1508*	O172:H45	u	1	1	0	0	1	0	0	1	1	0	1	0	1	0	0	0	0	0	1	0	1	0	1	0	0	8	1	1	0	0	0	0
Healthy	Pig	F2	F2_7B	F2_29	A	361	O9:H30	d,i	1	1	0	1	1	0	0	1	1	0	1	1	1	0	1	1	1	1	1	0	1	0	1	1	0	14	1	1	1	1	0	1
Healthy	Pig	F2	F2_7C	F2_30	A	3572	O9:H9	d	1	1	0	1	0	0	0	0	0	0	0	0	1	0	1	1	0	1	0	0	0	0	1	1	0	6	1	0	0	1	0	0
Healthy	Pig	F2	F2_8A	F2_32	A	218	O26:H12	b,i	1	1	0	1	0	0	0	1	1	0	1	1	1	0	1	1	1	1	1	0	1	0	1	1	1	13	1	1	1	0	0	1
Healthy	Pig	F2	F2_8B	F2_33	A	542	O84:H5	d,j	1	1	0	1	1	0	0	1	1	0	1	1	1	0	1	1	0	1	1	0	0	0	1	1	0	12	1	1	0	1	0	0
Healthy	Pig	F2	F2_8C	F2_34	A	542	O84:H5	d,j	1	1	0	1	1	0	0	1	1	0	1	1	1	0	1	1	0	1	1	0	0	0	1	1	0	12	1	1	0	1	0	0
Healthy	Pig	F2	F2_8D	F2_36	A	361	O9:H30	d	1	1	0	1	0	0	0	0	0	0	1	0	0	1	1	1	0	1	0	0	0	0	1	1	0	7	1	0	0	1	0	0
Healthy	Pig	F2	F2_9A	F2_37	A	1721	O149:H46	u	1	1	0	0	1	0	0	1	1	0	1	0	0	1	1	1	0	0	1	1	0	0	1	1	0	10	1	1	0	0	0	0
Healthy	Pig	F2	F2_9B	F2_38	A	10	O50/O2:H32	d,i	1	1	0	1	1	0	0	1	1	0	1	1	1	0	1	1	1	1	1	0	0	0	1	1	1	13	1	1	1	1	0	1
Healthy	Pig	F2	F2_10A	F2_40	A	206	NT:H38	d,i	1	1	0	1	1	0	0	1	1	0	1	1	1	0	1	1	1	1	1	0	1	0	1	1	1	14	1	1	1	1	0	1
Healthy	Pig	F2	F2_11A	F2_41	A	361	O9:H30	d	1	1	0	1	0	0	0	0	0	0	1	0	0	1	1	1	0	1	0	0	0	0	1	1	0	7	1	0	0	1	0	0
Healthy	Pig	F2	F2_11B	F2_42	A	218	O26:H12	b,i	1	1	0	1	1	0	0	1	1	0	1	1	1	0	1	1	1	1	1	0	1	0	1	1	1	14	1	1	1	0	0	1
Healthy	Pig	F2	F2_11C	F2_43	A	361	O9:H30	d	1	1	0	1	0	0	0	0	0	0	1	0	0	1	1	1	0	1	0	0	0	0	1	1	0	7	1	0	0	1	0	0
Healthy	Pig	F2	F2_11D	F2_44	A	NT	O9/O50/O2:H32	d,i	1	1	0	1	1	0	0	1	1	0	1	1	1	1	1	1	1	1	1	0	0	0	1	1	1	14	1	1	1	1	0	1
Healthy	Pig	F2	F2_11E	F2_45	A	165	O147:H40	u	1	1	0	0	1	0	0	1	1	0	1	1	1	1	1	1	1	0	1	0	1	0	1	1	1	13	1	1	1	0	1	0
Healthy	Pig	F2	F2_12A	F2_46	A	542	O84:H5	d,j	1	1	0	1	1	0	0	1	1	0	1	1	1	0	1	1	0	1	1	0	0	0	1	1	0	12	1	1	0	1	0	0
Healthy	Pig	F2	F2_12B	F2_47	A	93	O7:H4	i	1	1	0	0	1	0	0	1	1	0	1	1	1	0	1	1	1	1	1	0	1	0	1	1	1	13	1	1	1	0	0	1
Healthy	Pig	F2	F2_13A	F2_48	A	361	O9:H30	d	1	1	0	1	0	0	0	0	0	0	1	0	0	1	1	1	0	1	0	0	0	0	1	1	0	7	1	0	0	1	0	0
Healthy	Pig	F2	F2_13B	F2_49	B1	86	O86:H10	d	1	1	0	1	0	0	0	0	0	0	0	0	1	0	1	1	0	1	0	0	0	0	1	1	0	6	1	0	0	1	0	0
Healthy	Pig	F2	F2_13C	F2_50	A	301	O157:H2	d,j	1	1	0	1	1	0	0	1	1	0	1	1	0	1	1	1	0	1	1	0	0	0	1	1	1	12	1	1	0	1	0	0
Healthy	Pig	F2	F2_14A	F2_53	A	10	O1:H27	f	1	1	0	1	0	0	0	1	1	0	1	0	0	1	1	1	0	1	0	0	0	0	1	1	0	9	1	0	0	0	0	0
Healthy	Pig	F2	F2_14B	F2_54	D	1508*	O172:H45	u	1	0	0	0	1	0	0	1	1	0	1	0	1	0	0	0	0	0	1	0	1	0	1	0	0	7	1	1	0	0	0	0
Healthy	Pig	F2	F2_14C	F2_55	A	1122	O154:H10	f	1	1	0	1	0	0	0	0	0	0	1	0	1	0	1	1	0	1	0	0	0	0	1	1	0	7	1	0	0	0	0	0
Healthy	Pig	F2	F2_14D	F2_56	B2	131	O25:H4	i	1	1	0	0	1	0	0	1	1	0	0	1	1	0	1	1	1	0	1	0	0	0	1	0	1	10	1	1	1	0	0	1
Healthy	Pig	F2	F2_14E	F2_57	D	1670	O23:H45	u	1	1	0	0	1	0	0	1	1	0	0	0	0	1	0	0	0	0	1	0	0	0	1	0	0	6	1	1	0	0	0	0
Healthy	Pig	F2	F2_15A	F2_58	A	3531	NT:H32	g	1	1	0	0	1	0	0	1	1	0	1	1	0	1	0	0	0	0	1	0	1	0	1	0	0	9	1	1	0	0	1	0
Healthy	Pig	F2	F2_15B	F2_59	A	3531	NT:H32	g	1	1	0	0	1	0	0	1	1	0	1	1	0	1	0	0	0	0	1	0	1	0	1	0	0	9	1	1	0	0	1	0
Healthy	Pig	F2	F2_15C	F2_60	A	10	O182:H19	i	1	1	0	0	1	0	0	1	1	0	1	1	1	0	1	1	1	0	1	0	1	0	1	0	1	12	1	1	1	0	0	1
Healthy	Pig	F2	F2_15D	F2_61	A	165	O147:H40	u	1	1	0	0	1	0	0	1	1	0	1	1	1	1	1	1	1	0	1	0	1	0	1	1	1	13	1	1	1	0	1	0
Healthy	Pig	F2	F2_15F	F2_63	A	10	NT:H32	i	1	1	0	0	1	0	0	1	1	0	1	1	1	1	1	1	1	0	1	0	1	0	1	1	1	13	1	1	1	0	0	1
Healthy	Pig	F2	F2_15G	F2_64	A	10	O50/O2:H32	d,i	1	1	0	1	1	0	0	1	1	0	1	1	1	0	1	1	1	1	1	0	0	0	1	1	1	13	1	1	1	1	0	1
Healthy	Pig	F2	F2_15I	F2_66	A	1716	O130:H26	d,i	1	1	0	1	1	0	0	1	1	0	1	1	1	0	1	1	1	1	1	0	1	0	1	1	1	14	1	1	1	1	0	1
Healthy	Pig	F2	F2_16A	F2_69	A	48	O61:H11	i	1	1	0	0	1	0	0	1	1	0	1	1	1	0	1	1	1	0	1	0	1	0	1	0	1	12	1	1	1	0	0	1
Healthy	Pig	F2	F2_16D	F2_72	A	48	O9:H11	e	1	1	0	1	0	0	0	0	0	0	1	0	0	1	1	1	0	1	0	0	0	0	1	1	0	7	1	0	0	0	0	0
Healthy	Pig	F2	F2_16E	F2_73	A	1716	O130:H26	d,i	1	1	0	1	1	0	0	1	1	0	1	1	1	0	1	1	1	1	1	0	1	0	1	1	1	14	1	1	1	1	0	1
Healthy	Pig	F2	F2_16F	F2_74	A	1437*	NT:H45	g	1	1	0	0	1	0	0	1	1	0	1	1	0	1	1	1	0	0	1	0	0	0	1	0	0	10	1	1	0	0	1	0
Healthy	Pig	F2	F2_17A	F2_75	A	542	NT:H45	e	1	1	0	1	0	0	0	0	0	0	1	0	0	1	1	1	0	1	0	0	1	0	1	1	0	8	1	0	0	1	0	0
Healthy	Pig	F2	F2_17C	F2_77	A	361	O9:H30	d,i	1	1	0	1	1	0	0	1	1	0	1	1	1	0	1	1	1	1	1	0	1	0	1	1	0	14	1	1	1	1	0	1
Healthy	Pig	F2	F2_18A	F2_79	A	361	O9:H30	d,i	1	1	0	1	1	0	0	1	1	0	1	1	1	0	1	1	1	1	1	0	1	0	1	1	0	14	1	1	1	1	0	1
Healthy	Pig	F2	F2_18B	F2_80	A	10	O98:H9	i	1	0	0	0	1	0	0	1	1	0	0	1	1	0	1	1	1	0	1	0	0	0	1	0	1	9	1	1	1	0	0	1
Healthy	Pig	F2	F2_18C	F2_81	B2	302	O108:H9	i	1	0	0	0	1	0	0	1	1	0	0	1	1	0	1	1	1	0	1	0	0	0	1	0	1	9	1	1	1	0	0	1
Healthy	Pig	F2	F2_18E	F2_83	B1	29*	O123:H11	u	1	1	0	1	1	0	0	1	1	0	1	1	1	0	1	1	0	1	1	0	0	0	1	1	1	12	1	1	0	0	0	0
Healthy	Pig	F2	F2_19A	F2_85	D	117	O24:H4	d	1	1	0	1	0	0	0	0	0	0	1	0	1	0	1	1	0	1	0	1	0	0	1	1	0	8	1	0	0	1	0	0
Healthy	Pig	F2	F2_19B	F2_86	A	361	O9:H30	d,i	1	1	0	1	1	0	0	1	1	0	1	1	1	0	1	1	1	1	1	0	1	0	1	1	0	14	1	1	1	1	0	1
Healthy	Pig	F2	F2_19C	F2_87	A	361	O9:H30	d,i	1	1	0	1	1	0	0	1	1	0	1	1	1	0	1	1	1	1	1	0	1	0	1	1	0	14	1	1	1	1	0	1
Healthy	Pig	F2	F2_19E	F2_89	A	361	O9:H30	d,i	1	1	0	1	1	0	0	1	1	0	1	1	1	0	1	1	1	1	1	0	1	0	1	1	0	14	1	1	1	1	0	1
Healthy	Pig	F2	F2_20A	F2_90	B1	641	O98:H10	d	1	1	0	1	0	0	0	0	0	0	1	0	1	0	0	0	0	0	0	1	0	0	1	1	1	5	1	0	0	1	0	0
Healthy	Pig	F2	F2_20B	F2_91	A	10	O98:H12	h	1	0	0	0	0	0	0	1	1	0	0	1	1	0	0	0	0	0	1	0	0	0	1	1	0	5	1	1	1	0	1	0
Healthy	Pig	F2	F2_20D	F2_93	A	1139	O9:H4	j	1	0	0	0	1	0	0	1	1	0	0	1	1	0	0	0	0	0	1	0	0	0	1	0	0	6	1	1	0	0	0	0
Healthy	Pig	F2	F2_20E	F2_94	A	48	O121:H11	u	1	0	0	0	0	0	0	0	0	0	0	0	1	0	0	0	0	0	0	1	0	0	1	1	0	2	1	0	0	0	0	0
Healthy	Pig	F2	F2_20F	F2_95	A	1202	O7:H7	g	1	0	0	0	1	0	0	1	1	0	1	1	1	0	0	0	0	0	1	0	0	0	1	0	0	7	1	1	0	0	1	0
Healthy	Pig	F2	F2_21A	F2_98	B1	641	O98:H10	d	1	1	0	1	0	0	0	0	0	0	1	0	1	0	0	0	0	0	0	1	0	0	1	1	1	5	1	0	0	1	0	0
						* indicates single-locus variant of ST		"u" = undetermined

## Sheet: S4. Virulence Gene Results
Pig Status	Source	Isolate	ENA Unique Name	Phylogroup	Sequence Type	Serotype	aah	eaeA	fimH	iha	csgG	hra	tsh	kpsM	cvaC	astA	ehxA	hlyA	sheA	estA	estB	eltA	eltB	fyuA	ireA	iroN	iutA	irp2	iucD	sitD	ibeA	ipaH	iss	traT	ompT	Total VAG
Disease	Pig	F1_1A	F1_1A	A	871	NT:H5	0	0	1	0	1	0	0	0	0	0	0	0	1	0	0	0	0	0	0	0	0	0	0	0	0	0	0	1	0	4
Disease	Pig	F1_1C	F1_1C	B1	23	NT:H40	0	0	1	0	1	0	0	0	0	1	0	0	1	0	0	0	0	0	0	0	0	0	0	0	0	0	0	1	0	5
Disease	Pig	F1_23E	F1_23E	B1	641	O98:H10	1	0	1	0	1	0	0	0	0	1	0	0	1	0	1	0	0	0	0	0	0	0	0	0	0	0	0	1	0	7
Disease	Pig	F1_25A	F1_25A	B1	641	O98:H10	1	0	1	0	1	0	0	0	0	1	0	0	1	0	1	0	0	1	0	0	0	1	0	0	0	0	0	1	0	9
Disease	Pig	F1_25C	F1_25C	B1	641	O98:H10	1	0	1	0	1	0	0	0	0	1	0	0	1	0	1	0	0	1	0	0	0	1	0	0	0	0	0	1	0	9
Disease	Pig	F1_27D	F1_27D	B1	641	NT:H10	1	0	1	0	1	0	0	0	0	1	0	0	1	0	0	0	0	0	0	0	0	0	0	0	0	0	0	1	0	6
Disease	Pig	F1_28D	F1_28D	A	10	NT:H40	0	0	1	0	1	1	0	0	0	0	0	0	1	0	0	0	0	0	0	0	0	0	0	0	0	0	0	0	0	4
Disease	Pig	F1_30E	F1_30E	A	301	O157:H2	0	1	1	0	1	0	0	0	0	0	0	1	1	0	0	0	0	1	0	0	0	1	0	0	0	0	0	1	0	8
Healthy	Pig	F1_365A	F1_365A	A	398	O35:H10	0	0	1	0	1	0	0	0	1	1	0	0	1	0	0	0	0	1	0	0	1	1	1	1	0	0	0	1	0	11
Healthy	Pig	F1_366A	F1_366A	B1	1081	O136/O8:H40/H9	0	0	1	0	1	0	1	0	1	1	0	0	1	0	0	0	0	1	0	1	1	0	1	1	0	0	1	1	1	14
Disease	Pig	F1_3B	F1_3B	A	761	O180:H10	0	0	1	1	1	0	0	0	0	0	0	0	1	0	0	0	0	0	0	0	0	0	0	0	0	0	0	1	0	5
Healthy	Pig	F1_400D	F1_400D	B1	641	NT:H10	1	0	1	0	1	0	0	0	0	1	0	0	1	0	1	0	0	0	0	0	0	1	0	0	0	0	0	1	0	8
Healthy	Pig	F1_401A	F1_401A	A	10	NT:H32	0	0	1	0	1	1	0	0	0	0	0	0	1	0	0	0	0	0	0	0	0	0	0	0	0	0	1	1	0	6
Healthy	Pig	F1_401B	F1_401B	B2	NT	NT:H19	0	0	1	0	1	0	0	0	0	1	0	0	1	0	0	0	0	0	0	0	0	0	0	0	0	1	0	1	0	6
Healthy	Pig	F1_402A	F1_402A	A	10	O18ab:H32	0	0	1	0	1	1	0	0	0	0	0	0	1	0	0	0	0	0	0	0	0	0	0	0	0	0	0	0	0	4
Healthy	Pig	F1_402C	F1_402C	A	34	O128ac:H30	0	0	1	0	1	1	0	0	0	1	0	0	1	0	0	0	0	0	0	0	0	0	0	0	0	0	0	0	0	5
Healthy	Pig	F1_402D	F1_402D	A	1437	O177:H26	0	0	1	0	1	0	0	0	0	0	0	0	1	0	0	0	0	0	0	0	0	0	0	0	0	0	0	1	0	4
Healthy	Pig	F1_402E	F1_402E	A	1437	O184/O70:H26	0	0	1	0	1	0	0	0	0	0	0	0	1	0	0	0	0	0	0	0	0	0	0	0	0	0	0	1	0	4
Healthy	Pig	F1_403B	F1_403B	B1	4630	O123:H11	0	1	1	0	1	0	1	0	0	0	0	0	1	0	0	0	0	0	0	0	1	0	1	1	0	0	1	0	0	9
Healthy	Pig	F1_403D	F1_403D	A	10	NT:H32	0	0	1	0	1	1	0	0	0	0	0	0	1	0	0	0	0	0	0	0	0	0	0	0	0	0	1	1	0	6
Healthy	Pig	F1_404A	F1_404A	B1	4630	NT:H11	0	1	1	1	1	0	1	0	0	1	0	0	1	0	0	0	0	0	0	0	1	0	1	1	0	0	1	1	0	12
Healthy	Pig	F1_404D	F1_404D	B1	NT	O98:H10	1	0	1	0	1	0	0	0	0	1	0	0	1	0	1	0	0	1	0	0	0	1	0	0	0	0	0	1	0	9
Healthy	Pig	F1_405C	F1_405C	A	1178	O130:H26	0	0	1	0	1	1	0	0	0	0	0	0	1	0	0	0	0	0	0	0	0	0	0	0	0	0	0	1	0	5
Healthy	Pig	F1_405E	F1_405E	A	3274	O131:H4	0	0	1	0	1	0	1	0	0	0	0	0	1	0	0	0	0	0	0	0	0	0	0	0	0	0	1	1	0	6
Healthy	Pig	F1_409C	F1_409C	A	218	O159:H12	0	0	0	0	1	0	0	0	0	0	0	0	1	0	0	0	0	0	0	0	0	0	0	0	0	0	0	1	0	3
Healthy	Pig	F1_409D	F1_409D	A	218	O159:H12	0	0	0	0	1	0	0	0	0	0	0	0	1	0	1	1	1	0	0	0	0	0	0	0	0	0	0	1	0	6
Healthy	Pig	F1_409E	F1_409E	B2	302	O182:H9	0	1	1	1	1	0	0	0	0	0	1	0	1	0	0	0	0	0	0	0	1	0	1	1	0	1	1	1	0	12
Disease	Pig	F1_4A	F1_4A	A	NT	O74:H9	0	0	1	0	1	0	1	0	1	0	0	0	1	0	0	0	0	1	0	1	1	1	1	1	0	0	1	1	1	14
Disease	Pig	F1_4D	F1_4D	B1	767	O8:H9	0	0	1	0	1	0	0	0	1	1	0	0	1	0	0	0	0	1	0	1	1	1	1	1	0	0	1	1	1	14
Disease	Pig	F1_4G	F1_4G	B1	767	O8:H9	0	0	1	0	0	0	0	0	1	1	0	0	1	0	0	0	0	1	0	1	1	1	1	1	0	0	1	1	1	13
Disease	Pig	F1_5A	F1_5A	A	30	O9:H10	0	0	1	0	1	0	0	0	0	0	0	0	1	0	0	0	0	0	0	0	0	0	0	0	0	0	1	1	0	5
Disease	Pig	F1_6B	F1_6B	D	1*	O139:H1	1	0	1	0	1	0	0	1	0	0	0	1	0	0	0	0	0	0	0	0	0	0	0	0	0	1	0	1	0	7
Disease	Pig	F1_6F	F1_6F	A	93	O7:H4	1	0	1	0	1	0	0	1	0	1	0	0	1	0	1	0	0	0	0	0	0	0	0	0	0	0	1	1	0	9
Disease	Pig	F1_7F	F1_7F	D	3933	NT:H15	1	0	1	0	1	0	0	1	0	1	0	0	1	0	1	1	1	0	0	0	0	0	0	0	0	1	0	1	0	11
Disease	Pig	F1_8E	F1_8E	B2	302	O182:H9	0	1	1	1	1	0	0	0	0	0	1	0	1	0	0	0	0	0	0	0	1	0	1	1	0	1	1	1	0	12
Healthy	Pig	F2_1A	F2_1	A	48	O88:H30	0	0	1	0	1	0	0	0	0	0	0	0	1	0	0	0	0	0	0	0	0	0	0	0	0	0	0	1	0	4
Healthy	Pig	F2_1C	F2_3	A	1139*	O8:H9	0	0	1	0	1	0	0	0	0	0	0	0	1	0	0	0	0	0	0	0	0	0	0	0	0	0	0	1	0	4
Healthy	Pig	F2_1D	F2_5	A	206	NT:H38	0	0	1	0	1	0	0	0	0	0	0	0	1	0	0	0	0	0	0	0	0	0	0	0	0	0	1	1	0	5
Healthy	Pig	F2_2A	F2_6	A	542	O138:H20	0	0	1	0	1	1	0	0	0	1	0	0	1	0	0	0	0	0	0	0	0	0	0	0	0	0	0	0	0	5
Healthy	Pig	F2_2D	F2_10	A	48	O88:H30	0	0	1	0	1	0	0	0	0	1	0	0	1	0	0	0	0	0	0	0	0	0	0	0	0	0	0	1	0	5
Healthy	Pig	F2_2E	F2_11	A	10	O1:H27	0	0	1	0	1	0	0	0	0	0	0	0	1	0	0	0	0	0	0	0	0	0	0	0	0	0	0	1	0	4
Healthy	Pig	F2_3A	F2_12	A	542	O138:H20	0	0	1	0	1	1	0	0	0	1	0	0	1	0	0	0	0	0	0	0	0	0	0	0	0	0	0	0	0	5
Healthy	Pig	F2_3C	F2_14	B1	453	O23:H16	0	0	1	0	1	0	0	1	0	0	0	0	1	0	0	0	0	1	0	0	0	1	0	1	0	0	1	1	0	9
Healthy	Pig	F2_4A	F2_17	A	218	O26:H12	0	0	0	0	1	0	0	0	0	0	0	0	1	0	0	0	0	1	0	0	0	1	0	0	0	0	0	1	0	5
Healthy	Pig	F2_4C	F2_19	A	10	O1:H27	0	0	1	0	1	1	0	0	0	0	0	0	1	0	0	0	0	0	0	0	0	0	0	0	0	0	0	1	0	5
Healthy	Pig	F2_4D	F2_20	A	NT	NT:H19	0	0	1	0	1	0	0	0	0	1	0	0	1	0	0	0	0	0	0	0	1	0	1	1	0	0	0	1	0	8
Healthy	Pig	F2_5A	F2_21	A	361	O9:H30	0	0	1	0	1	0	0	0	0	0	0	0	1	0	0	0	0	0	0	0	1	0	1	1	0	0	0	1	0	7
Healthy	Pig	F2_5B	F2_22	B1	101	O11:H21	0	0	1	0	1	0	1	0	0	0	0	0	1	0	0	0	0	0	0	0	0	0	0	0	0	0	0	0	0	4
Healthy	Pig	F2_5C	F2_23	A	218	O26:H12	0	0	0	0	1	0	0	0	0	0	0	0	1	0	0	0	0	1	0	0	0	1	0	0	0	0	0	1	0	5
Healthy	Pig	F2_5D	F2_24	A	48	O88:H30	0	0	1	0	1	0	0	0	0	0	0	0	1	0	0	0	0	0	0	0	0	0	0	0	0	0	0	1	0	4
Healthy	Pig	F2_6A	F2_27	A	10	O18ab:H32	0	0	1	0	1	0	0	0	0	0	0	0	1	0	0	0	0	0	0	0	0	0	0	0	0	0	0	0	0	3
Healthy	Pig	F2_7A	F2_28	D	1508*	O172:H45	0	0	1	0	1	0	0	0	0	0	0	0	1	0	0	0	0	0	0	0	0	0	0	1	0	1	1	0	0	6
Healthy	Pig	F2_7B	F2_29	A	361	O9:H30	0	0	1	0	1	0	0	0	0	0	0	0	1	0	0	0	0	0	0	0	0	0	0	0	0	0	0	1	0	4
Healthy	Pig	F2_7C	F2_30	A	3572	O9:H9	0	0	1	0	1	0	0	0	1	0	0	0	1	0	0	0	0	0	0	1	1	0	1	1	0	0	1	0	1	10
Healthy	Pig	F2_8A	F2_32	A	218	O26:H12	0	0	0	0	1	0	0	0	0	0	0	0	1	0	0	0	0	1	0	0	0	1	0	0	0	0	0	1	0	5
Healthy	Pig	F2_8B	F2_33	A	542	O84:H5	0	0	1	0	1	0	0	0	1	0	0	0	1	0	0	0	0	0	0	1	1	0	1	1	0	0	1	1	1	11
Healthy	Pig	F2_8C	F2_34	A	542	O84:H5	0	0	1	0	1	0	0	0	1	0	0	0	1	0	0	0	0	0	0	1	1	0	1	1	0	0	1	1	1	11
Healthy	Pig	F2_8D	F2_36	A	361	O9:H30	0	0	1	0	1	0	0	0	0	0	0	0	1	0	0	0	0	0	0	0	1	0	1	1	0	0	0	1	0	7
Healthy	Pig	F2_9A	F2_37	A	1721	O149:H46	0	0	1	0	1	0	0	0	0	1	0	0	1	0	0	0	0	0	0	0	0	0	0	0	0	0	0	0	0	4
Healthy	Pig	F2_9B	F2_38	A	10	O50/O2:H32	0	0	1	0	1	0	0	0	0	0	0	0	1	0	0	0	0	0	0	0	0	0	0	0	0	0	0	1	0	4
Healthy	Pig	F2_10A	F2_40	A	206	NT:H38	0	0	1	0	1	0	0	0	0	0	0	0	1	0	0	0	0	0	0	0	0	0	0	0	0	0	0	1	0	4
Healthy	Pig	F2_11A	F2_41	A	361	O9:H30	0	0	1	0	1	0	0	0	0	0	0	0	1	0	0	0	0	0	0	0	1	0	1	1	0	0	0	1	0	7
Healthy	Pig	F2_11B	F2_42	A	218	O26:H12	0	0	0	0	1	0	0	0	0	0	0	0	1	0	0	0	0	1	0	0	0	1	0	0	0	0	0	1	0	5
Healthy	Pig	F2_11C	F2_43	A	361	O9:H30	0	0	1	0	1	0	0	0	0	0	0	0	1	0	0	0	0	0	0	0	1	0	1	1	0	0	0	1	0	7
Healthy	Pig	F2_11D	F2_44	A	NT	O9/O50/O2:H32	0	0	1	0	1	0	0	0	0	0	0	0	1	0	0	0	0	0	0	0	1	0	1	1	0	0	0	1	0	7
Healthy	Pig	F2_11E	F2_45	A	165	O147:H40	0	0	1	0	1	0	0	0	0	0	0	0	1	0	0	0	0	0	0	0	0	0	0	0	0	0	1	1	0	5
Healthy	Pig	F2_12A	F2_46	A	542	O84:H5	0	0	1	0	1	0	0	0	1	0	0	0	1	0	0	0	0	0	0	1	1	0	1	1	0	0	1	1	1	11
Healthy	Pig	F2_12B	F2_47	A	93	O7:H4	1	0	1	0	0	0	0	1	0	1	0	0	1	0	1	0	0	0	0	0	0	0	0	0	0	0	1	1	1	9
Healthy	Pig	F2_13A	F2_48	A	361	O9:H30	0	0	1	0	1	0	0	0	0	0	0	0	1	0	0	0	0	0	0	0	1	0	1	1	0	0	0	1	0	7
Healthy	Pig	F2_13B	F2_49	B1	86	O86:H10	0	0	1	0	1	0	0	0	1	0	0	0	1	0	0	0	0	0	0	0	0	0	0	0	0	0	1	1	0	6
Healthy	Pig	F2_13C	F2_50	A	301	O157:H2	0	1	1	1	1	0	0	0	0	0	0	0	1	0	0	0	0	1	0	1	0	1	0	0	0	0	0	1	0	9
Healthy	Pig	F2_14A	F2_53	A	10	O1:H27	0	0	1	0	1	1	0	0	0	0	0	0	1	0	0	0	0	0	0	0	0	0	0	0	0	0	0	1	0	5
Healthy	Pig	F2_14B	F2_54	D	1508*	O172:H45	0	0	1	0	1	0	0	0	0	0	0	0	1	0	0	0	0	0	0	0	0	0	0	1	0	1	1	0	0	6
Healthy	Pig	F2_14C	F2_55	A	1122	O154:H10	0	0	1	0	1	0	0	0	0	0	0	0	1	0	0	0	0	0	0	0	0	0	0	0	0	0	0	1	0	4
Healthy	Pig	F2_14D	F2_56	B2	131	O25:H4	0	0	1	0	1	1	0	1	1	0	0	0	1	0	0	0	0	1	0	1	1	1	1	1	1	0	1	1	1	16
Healthy	Pig	F2_14E	F2_57	D	1670	O23:H45	0	0	1	0	1	0	0	1	0	0	0	0	1	0	0	0	0	0	0	0	0	0	0	0	0	1	1	0	0	6
Healthy	Pig	F2_15A	F2_58	A	3531	NT:H32	0	0	1	0	1	1	0	0	0	1	0	0	1	0	0	0	0	0	0	0	0	0	0	0	0	0	0	1	0	6
Healthy	Pig	F2_15B	F2_59	A	3531	NT:H32	0	0	1	0	1	1	0	0	0	1	0	0	1	0	0	0	0	0	0	0	0	0	0	0	0	0	0	1	0	6
Healthy	Pig	F2_15C	F2_60	A	10	O182:H19	0	0	1	1	1	0	0	0	0	0	0	0	1	0	0	0	0	1	0	0	0	1	0	1	0	0	0	0	0	7
Healthy	Pig	F2_15D	F2_61	A	165	O147:H40	0	0	1	0	1	0	0	0	0	0	0	0	1	0	0	0	0	0	0	0	0	0	0	0	0	0	1	1	0	5
Healthy	Pig	F2_15F	F2_63	A	10	NT:H32	0	0	1	0	1	0	0	0	0	0	0	0	1	0	0	0	0	0	0	0	0	0	0	0	0	0	0	0	0	3
Healthy	Pig	F2_15G	F2_64	A	10	O50/O2:H32	0	0	1	0	1	0	0	0	0	0	0	0	1	0	0	0	0	0	0	0	0	0	0	0	0	0	0	1	0	4
Healthy	Pig	F2_15I	F2_66	A	1716	O130:H26	0	0	1	0	1	0	0	0	0	0	0	0	1	0	0	0	0	0	0	0	0	0	0	0	0	0	0	1	0	4
Healthy	Pig	F2_16A	F2_69	A	48	O61:H11	0	0	1	0	1	0	0	0	0	0	0	0	1	0	0	0	0	0	0	0	0	0	0	0	0	0	0	0	0	3
Healthy	Pig	F2_16D	F2_72	A	48	O9:H11	0	0	1	0	1	0	0	0	0	0	0	0	1	0	0	0	0	0	0	0	0	0	0	0	0	0	0	0	0	3
Healthy	Pig	F2_16E	F2_73	A	1716	O130:H26	0	0	1	0	1	0	0	0	0	0	0	0	1	0	0	0	0	0	0	0	0	0	0	0	0	0	0	1	0	4
Healthy	Pig	F2_16F	F2_74	A	1437*	NT:H45	0	0	1	0	1	0	0	0	0	0	0	0	1	0	0	0	0	0	0	0	0	0	0	0	0	0	0	1	0	4
Healthy	Pig	F2_17A	F2_75	A	542	NT:H45	0	0	1	0	1	0	0	0	0	0	0	0	1	0	0	0	0	0	0	0	0	0	0	0	0	0	0	1	0	4
Healthy	Pig	F2_17C	F2_77	A	361	O9:H30	0	0	1	0	1	0	0	0	0	0	0	0	1	0	0	0	0	0	0	0	0	0	0	0	0	0	0	1	0	4
Healthy	Pig	F2_18A	F2_79	A	361	O9:H30	0	0	1	0	1	0	0	0	0	0	0	0	1	0	0	0	0	0	0	0	0	0	0	0	0	0	0	1	0	4
Healthy	Pig	F2_18B	F2_80	A	10	O98:H9	0	0	1	1	0	1	0	0	1	0	0	0	1	0	0	0	0	0	0	0	1	0	1	0	0	0	1	1	0	9
Healthy	Pig	F2_18C	F2_81	B2	302	O108:H9	0	1	1	0	1	0	0	0	0	0	1	0	1	0	0	0	0	0	0	0	0	0	0	1	0	1	1	1	0	9
Healthy	Pig	F2_18E	F2_83	B1	29*	O123:H11	0	1	1	1	1	0	1	0	0	1	0	0	1	0	0	0	0	0	0	0	1	0	1	0	0	0	1	1	0	11
Healthy	Pig	F2_19A	F2_85	D	117	O24:H4	0	0	1	0	1	0	1	0	1	0	0	0	1	0	0	0	0	1	1	1	1	1	1	1	0	0	1	1	1	15
Healthy	Pig	F2_19B	F2_86	A	361	O9:H30	0	0	1	0	1	0	0	0	0	0	0	0	1	0	0	0	0	0	0	0	0	0	0	0	0	0	0	1	0	4
Healthy	Pig	F2_19C	F2_87	A	361	O9:H30	0	0	1	0	1	0	0	0	0	0	0	0	1	0	0	0	0	0	0	0	0	0	0	0	0	0	0	1	0	4
Healthy	Pig	F2_19E	F2_89	A	361	O9:H30	0	0	1	0	1	0	0	0	0	0	0	0	1	0	0	0	0	0	0	0	0	0	0	0	0	0	0	1	0	4
Healthy	Pig	F2_20A	F2_90	B1	641	O98:H10	1	0	1	0	1	0	0	0	0	1	0	0	1	0	1	0	0	1	0	0	0	1	0	0	0	0	0	0	0	8
Healthy	Pig	F2_20B	F2_91	A	10	O98:H12	0	0	1	0	1	1	0	0	1	0	0	0	1	0	0	0	0	0	0	0	0	0	0	0	0	0	1	1	0	7
Healthy	Pig	F2_20D	F2_93	A	1139	O9:H4	0	0	1	0	0	1	0	0	0	0	0	0	1	0	0	0	0	0	0	0	0	0	0	1	0	0	0	1	0	5
Healthy	Pig	F2_20E	F2_94	A	48	O121:H11	0	0	1	0	1	0	0	0	0	0	0	0	1	0	0	0	0	0	0	0	0	0	0	0	0	0	0	1	0	4
Healthy	Pig	F2_20F	F2_95	A	1202	O7:H7	0	0	1	0	1	0	0	0	0	0	0	0	1	0	0	0	0	1	0	0	0	1	0	0	0	0	1	1	0	7
Healthy	Pig	F2_21A	F2_98	B1	641	O98:H10	1	0	1	0	1	0	0	0	0	1	0	0	1	0	1	0	0	1	0	0	0	1	0	0	0	0	0	0	0	8
					* indicates single-locus variant of ST

## Sheet: S5. Inc Groups
Pig Status	Source	Isolate	ENA Unique Name	Phylogroup	Sequence Type	Serotype	IncF	IncI	IncY	IncHI2	IncX	IncQ	IncN	IncR	IncP
Disease	Pig	F1_1A	F1_1A	A	871	NT:H5	0	0	0	0	0	0	0	0	0
Disease	Pig	F1_1C	F1_1C	B1	23	NT:H40	1	0	0	0	0	0	0	0	0
Disease	Pig	F1_23E	F1_23E	B1	641	O98:H10	1	0	1	1	0	0	0	0	0
Disease	Pig	F1_25A	F1_25A	B1	641	O98:H10	1	1	1	1	0	0	0	0	0
Disease	Pig	F1_25C	F1_25C	B1	641	O98:H10	1	0	1	1	0	0	0	0	0
Disease	Pig	F1_27D	F1_27D	B1	641	NT:H10	1	0	1	1	0	0	0	0	0
Disease	Pig	F1_28D	F1_28D	A	10	NT:H40	0	1	0	0	0	0	0	0	0
Disease	Pig	F1_30E	F1_30E	A	301	O157:H2	1	0	0	1	0	0	0	0	0
Healthy	Pig	F1_365A	F1_365A	A	398	O35:H10	1	0	0	0	0	0	0	0	0
Healthy	Pig	F1_366A	F1_366A	B1	1081	O136/O8:H40/H9	1	0	1	1	1	1	0	0	0
Disease	Pig	F1_3B	F1_3B	A	761	O180:H10	1	1	0	0	0	0	0	0	0
Healthy	Pig	F1_400D	F1_400D	B1	641	NT:H10	1	0	1	1	0	0	0	0	0
Healthy	Pig	F1_401A	F1_401A	A	10	NT:H32	1	0	0	0	1	0	1	0	0
Healthy	Pig	F1_401B	F1_401B	B2	NT	NT:H19	0	0	0	0	1	0	0	0	0
Healthy	Pig	F1_402A	F1_402A	A	10	O18ab:H32	0	1	0	1	1	0	0	0	0
Healthy	Pig	F1_402C	F1_402C	A	34	O128ac:H30	1	1	0	0	1	0	0	0	0
Healthy	Pig	F1_402D	F1_402D	A	1437	O177:H26	1	0	0	0	1	0	0	0	0
Healthy	Pig	F1_402E	F1_402E	A	1437	O184/O70:H26	1	1	0	0	1	1	0	0	0
Healthy	Pig	F1_403B	F1_403B	B1	4630	O123:H11	1	0	0	1	0	0	0	0	0
Healthy	Pig	F1_403D	F1_403D	A	10	NT:H32	1	0	0	0	1	0	0	0	0
Healthy	Pig	F1_404A	F1_404A	B1	4630	NT:H11	1	0	0	1	0	0	0	0	0
Healthy	Pig	F1_404D	F1_404D	B1	NT	O98:H10	1	0	1	1	1	0	0	0	0
Healthy	Pig	F1_405C	F1_405C	A	1178	O130:H26	1	0	0	0	1	0	0	1	0
Healthy	Pig	F1_405E	F1_405E	A	3274	O131:H4	1	0	1	0	1	0	0	0	0
Healthy	Pig	F1_409C	F1_409C	A	218	O159:H12	1	0	1	0	1	0	0	0	0
Healthy	Pig	F1_409D	F1_409D	A	218	O159:H12	0	0	0	0	0	0	0	0	0
Healthy	Pig	F1_409E	F1_409E	B2	302	O182:H9	1	0	0	1	0	0	0	0	0
Disease	Pig	F1_4A	F1_4A	A	NT	O74:H9	1	0	0	0	0	0	0	0	0
Disease	Pig	F1_4D	F1_4D	B1	767	O8:H9	1	0	0	0	1	1	0	0	0
Disease	Pig	F1_4G	F1_4G	B1	767	O8:H9	1	0	0	0	1	1	0	0	0
Disease	Pig	F1_5A	F1_5A	A	30	O9:H10	1	0	0	0	0	0	0	0	0
Disease	Pig	F1_6B	F1_6B	D	1*	O139:H1	1	0	0	1	1	0	0	0	0
Disease	Pig	F1_6F	F1_6F	A	93	O7:H4	1	0	0	1	0	0	0	0	0
Disease	Pig	F1_7F	F1_7F	D	3933	NT:H15	1	0	0	1	0	0	0	0	0
Disease	Pig	F1_8E	F1_8E	B2	302	O182:H9	1	1	0	1	0	0	0	0	0
Healthy	Pig	F2_1A	F2_1	A	48	O88:H30	1	0	0	0	1	0	0	0	0
Healthy	Pig	F2_1C	F2_3	A	1139*	O8:H9	1	1	0	1	1	1	0	0	0
Healthy	Pig	F2_1D	F2_5	A	206	NT:H38	1	0	1	1	0	1	0	0	0
Healthy	Pig	F2_2A	F2_6	A	542	O138:H20	0	0	1	0	1	1	0	0	0
Healthy	Pig	F2_2D	F2_10	A	48	O88:H30	1	0	0	0	1	0	0	0	0
Healthy	Pig	F2_2E	F2_11	A	10	O1:H27	1	1	0	0	1	1	0	1	0
Healthy	Pig	F2_3A	F2_12	A	542	O138:H20	0	0	1	0	1	1	0	0	0
Healthy	Pig	F2_3C	F2_14	B1	453	O23:H16	1	0	0	0	0	0	0	0	0
Healthy	Pig	F2_4A	F2_17	A	218	O26:H12	1	0	0	0	1	1	0	1	0
Healthy	Pig	F2_4C	F2_19	A	10	O1:H27	1	0	0	0	1	1	1	1	0
Healthy	Pig	F2_4D	F2_20	A	NT	NT:H19	1	0	0	0	1	1	0	0	1
Healthy	Pig	F2_5A	F2_21	A	361	O9:H30	1	0	0	0	1	1	0	0	0
Healthy	Pig	F2_5B	F2_22	B1	101	O11:H21	1	0	1	0	0	0	0	0	0
Healthy	Pig	F2_5C	F2_23	A	218	O26:H12	1	0	0	0	1	1	0	1	0
Healthy	Pig	F2_5D	F2_24	A	48	O88:H30	1	0	0	0	1	0	0	0	0
Healthy	Pig	F2_6A	F2_27	A	10	O18ab:H32	0	0	1	0	1	1	0	0	0
Healthy	Pig	F2_7A	F2_28	D	1508*	O172:H45	0	1	1	0	1	0	1	0	0
Healthy	Pig	F2_7B	F2_29	A	361	O9:H30	1	0	0	1	1	1	0	0	0
Healthy	Pig	F2_7C	F2_30	A	3572	O9:H9	1	0	0	0	1	1	0	0	0
Healthy	Pig	F2_8A	F2_32	A	218	O26:H12	1	0	0	1	1	1	0	1	0
Healthy	Pig	F2_8B	F2_33	A	542	O84:H5	1	1	0	0	1	1	0	0	0
Healthy	Pig	F2_8C	F2_34	A	542	O84:H5	1	1	0	0	1	1	0	0	0
Healthy	Pig	F2_8D	F2_36	A	361	O9:H30	1	0	0	0	1	1	0	0	0
Healthy	Pig	F2_9A	F2_37	A	1721	O149:H46	1	0	0	0	1	0	0	1	0
Healthy	Pig	F2_9B	F2_38	A	10	O50/O2:H32	1	0	0	1	0	1	0	0	0
Healthy	Pig	F2_10A	F2_40	A	206	NT:H38	1	0	1	1	0	1	0	0	0
Healthy	Pig	F2_11A	F2_41	A	361	O9:H30	1	0	0	0	1	1	0	0	0
Healthy	Pig	F2_11B	F2_42	A	218	O26:H12	1	1	0	1	1	1	0	0	0
Healthy	Pig	F2_11C	F2_43	A	361	O9:H30	1	0	0	0	1	1	0	0	0
Healthy	Pig	F2_11D	F2_44	A	NT	O9/O50/O2:H32	1	0	0	1	1	1	0	0	0
Healthy	Pig	F2_11E	F2_45	A	165	O147:H40	1	1	0	1	0	0	0	0	0
Healthy	Pig	F2_12A	F2_46	A	542	O84:H5	1	1	0	0	1	1	0	0	0
Healthy	Pig	F2_12B	F2_47	A	93	O7:H4	1	0	0	1	0	1	0	0	0
Healthy	Pig	F2_13A	F2_48	A	361	O9:H30	1	0	0	0	1	1	0	0	0
Healthy	Pig	F2_13B	F2_49	B1	86	O86:H10	1	1	0	0	1	1	0	0	0
Healthy	Pig	F2_13C	F2_50	A	301	O157:H2	1	0	0	0	1	1	0	1	0
Healthy	Pig	F2_14A	F2_53	A	10	O1:H27	1	0	1	0	0	1	1	1	0
Healthy	Pig	F2_14B	F2_54	D	1508*	O172:H45	0	1	1	0	1	0	1	0	0
Healthy	Pig	F2_14C	F2_55	A	1122	O154:H10	1	0	1	0	0	1	1	0	0
Healthy	Pig	F2_14D	F2_56	B2	131	O25:H4	1	0	0	1	0	0	0	0	0
Healthy	Pig	F2_14E	F2_57	D	1670	O23:H45	0	1	0	0	1	0	1	1	0
Healthy	Pig	F2_15A	F2_58	A	3531	NT:H32	1	0	0	0	1	0	0	0	0
Healthy	Pig	F2_15B	F2_59	A	3531	NT:H32	1	0	0	0	1	0	0	0	0
Healthy	Pig	F2_15C	F2_60	A	10	O182:H19	1	0	1	1	0	0	1	0	0
Healthy	Pig	F2_15D	F2_61	A	165	O147:H40	1	1	1	1	1	0	0	0	0
Healthy	Pig	F2_15F	F2_63	A	10	NT:H32	0	1	0	1	1	0	0	1	0
Healthy	Pig	F2_15G	F2_64	A	10	O50/O2:H32	1	0	0	1	0	1	0	0	0
Healthy	Pig	F2_15I	F2_66	A	1716	O130:H26	1	1	1	1	0	1	0	0	0
Healthy	Pig	F2_16A	F2_69	A	48	O61:H11	0	1	1	1	0	0	0	0	0
Healthy	Pig	F2_16D	F2_72	A	48	O9:H11	0	1	0	0	0	1	0	0	0
Healthy	Pig	F2_16E	F2_73	A	1716	O130:H26	1	1	1	1	0	1	0	0	0
Healthy	Pig	F2_16F	F2_74	A	1437*	NT:H45	1	0	1	0	1	0	0	0	0
Healthy	Pig	F2_17A	F2_75	A	542	NT:H45	1	0	0	0	1	1	0	0	0
Healthy	Pig	F2_17C	F2_77	A	361	O9:H30	1	0	0	1	1	1	0	0	0
Healthy	Pig	F2_18A	F2_79	A	361	O9:H30	1	0	0	1	1	1	0	0	0
Healthy	Pig	F2_18B	F2_80	A	10	O98:H9	1	0	0	1	0	0	0	1	0
Healthy	Pig	F2_18C	F2_81	B2	302	O108:H9	1	0	0	1	0	0	0	0	0
Healthy	Pig	F2_18E	F2_83	B1	29*	O123:H11	1	0	0	0	1	1	1	0	1
Healthy	Pig	F2_19A	F2_85	D	117	O24:H4	1	0	0	0	1	1	0	0	1
Healthy	Pig	F2_19B	F2_86	A	361	O9:H30	1	0	0	1	1	1	0	0	0
Healthy	Pig	F2_19C	F2_87	A	361	O9:H30	1	0	0	1	1	1	0	0	0
Healthy	Pig	F2_19E	F2_89	A	361	O9:H30	1	0	0	1	1	1	0	0	0
Healthy	Pig	F2_20A	F2_90	B1	641	O98:H10	1	1	1	1	0	0	0	0	0
Healthy	Pig	F2_20B	F2_91	A	10	O98:H12	1	0	0	0	0	0	0	0	0
Healthy	Pig	F2_20D	F2_93	A	1139	O9:H4	1	0	0	0	1	0	0	1	0
Healthy	Pig	F2_20E	F2_94	A	48	O121:H11	1	1	0	0	0	0	0	0	0
Healthy	Pig	F2_20F	F2_95	A	1202	O7:H7	1	0	0	0	1	0	0	0	0
Healthy	Pig	F2_21A	F2_98	B1	641	O98:H10	1	1	1	1	0	0	0	0	0
					* indicates single-locus variant of ST

## Sheet: S6. Virulence gene accession
Gene Name	Product	Genbank/NCBI Gene ID
afa operon	Afimbrial antigen-specific adhesin	FM955458.1
astA	heat stable toxin associated with enteroaggregative E. coli	AF161000.1
bfpA	bundlin	AB247925
bmaE	M-agglutinin subunit	M15677.1
cdtB	cytolethal distending toxin B	AJ508930.1
cfa operon	CFA/I fimbrial operon	M55661
cnf1	cytotoxic necrotising factor	U42629.1
copA	copper transporter	Gene ID: 946106
csgG	curli fimbriae	Gene ID: 945619
cueO	multicopper oxidase	Gene ID: 947736
cusA	copper/silver efflux	Gene ID: 945191
cvaC	structural component of colicin V operon	Gene ID: 3853541
eaeA	intimin	Gene ID: 7063868
efA1	elongation factor 1-alpha	Gene ID: 655495
ehxA	enterohaemolysin	EF204927.1
eitA	iron ABC transport system exported protein	Gene ID: 13906298
eltA	heat labile toxon A subunit (ETEC)	Gene ID: 8571459
eltB	heat labile B subunit (ETEC)	Gene ID: 8571464
sta	heat stable toxin A (ETEC)	Gene ID: 13877174
stb	heatstable toxin B (ETEC)	Gene ID: 13877159
etpD	ype II secretion pathway related protein, O157:H7 Sakai	Gene ID: 1789733
etsA	putative type 1 secretion system membrane-fusion protein	Gene ID: 14576836
fimH	type 1 fimbrial adhesin	Gene ID: 948847
fliC	flagellin	Gene ID: 949101
flu	phase-variable biofilm formation autotransporter	Gene ID: 946540
focA	F1C fimbriae	AF298200.1
fyuA	ferric yersinia uptake	Gene ID: 1174745
gafD	G-fimbriae adhesin	L33969.1
gimB	genetic island associated with newborn meningitis	AJ810519.1
hlyA	haemolysin A	Gene ID: 1789686
hlyE	haemolysin E	Gene ID: 945745
hra	heat resistant agglutinin	Gene ID: 3992031
ibeA	invasion of brain endothelium	Gene ID: 12875535
iha	iron-regulated-gene-homologue adhesin	DQ211582.1
ireA	iron-responsive element	Gene ID: 1037614
iroN	Catecholate siderophore receptor	Gene ID: 1254300
irp2	iron repressible protein	Gene ID: 1174750
iss	increased serum survival	Gene ID: 3853500
iucD	Aerobactin synthesis	Gene ID: 1173831
iutA	Aerobactin receptor	Gene ID: 1173832
kpsM	capsular polysaccharide synthesis	Gene ID: 7151906
ompT	outer membrane protein	Gene ID: 14576840
papA	pilus associated with pyelonephritis	M68061.1
sitD	Salmonella iron transport system	Gene ID: 1254387
traT	transfer protein	Gene ID: 1256135
usp	uropathogenic specific protein	AB027193.1
